# Supplementary material for: Multifactor transcriptional profiling of potato during 2,4-D-induced resistance to common scab disease
Source: Front Plant Sci. 2025 Aug 18;16:1641317. doi: 10.3389/fpls.2025.1641317 (PMC12399720; doi:10.3389/fpls.2025.1641317)
Supplement: Supplementary file 2 [file Table1.xlsx]

## Sheet: S1
Table S1. Quality control metrics for RNA-seq data. 1FASTQ files from Illumina paired-end sequencing were trimmed of adapter sequence via trim-galore. 2Processed reads were aligned to the DM 1-3 516 R44 v6.1 reference genome via HISAT2. "% mapped" reflects both primary and secondary mappings, as reported by gffcompare. 3Reads pairs were aligned to annotated, representative gene models via feature…
FASTQ file	treatment	source	Q score	total reads	total reads (trimmed and filtered)1	% mapped 2	read pairs aligned to features3	% aligned	read pairs pseudoaligned to features4	% pseudoaligned
DTS-W-1	mock	tuber skin	36.32	44752826	44205240	0.8937	15797323	0.714726	1.57355e+07	0.711928
DTS-W-2	mock	tuber skin	37.43	67527706	66644530	0.8825	25838862	0.775423	2.63468e+07	0.790668
DTS-W-3	mock	tuber skin	38.33	74822268	72771316	0.8588	27387096	0.752689	2.80237e+07	0.770184
DTS-S-1	Streptomyces	tuber skin	36.48	55338048	54594904	0.7498	18455535	0.67609	1.85609e+07	0.67995
DTS-S-2	Streptomyces	tuber skin	36.51	54399020	53720358	0.8801	20333880	0.757027	2.03718e+07	0.75844
DTS-S-3	Streptomyces	tuber skin	35.21	79972616	57474722	0.8632	12272484	0.427057	1.29571e+07	0.45088
DTS-D-1	2,4-D	tuber skin	37.21	51339308	50674338	0.8982	19316087	0.762362	1.92534e+07	0.759887
DTS-D-2	2,4-D	tuber skin	37.88	119817018	117462440	0.8704	45814011	0.780062	4.57372e+07	0.778754
DTS-D-3	2,4-D	tuber skin	36.79	47681112	47236526	0.8985	18481776	0.782521	1.84257e+07	0.780146
DTS-DS-1	2,4-D + Streptomyces	tuber skin	36.64	50154316	48967284	0.8975	19290926	0.787911	1.9641e+07	0.802208
DTS-DS-2	2,4-D + Streptomyces	tuber skin	36.77	49063622	48272008	0.9002	18655862	0.772947	1.87897e+07	0.778491
DTS-DS-3	2,4-D + Streptomyces	tuber skin	36.89	60554576	59602626	0.8972	23193818	0.778282	2.34393e+07	0.786519
DL-W-1	mock	leaf	37.35	95966104	94836324	0.8722	39771803	0.838746	4.02042e+07	0.847866
DL-W-2	mock	leaf	37.36	91235782	89518722	0.8816	37050144	0.827763	3.75223e+07	0.838311
DL-W-3	mock	leaf	36.86	71519572	70710030	0.8847	29617104	0.837706	3.00628e+07	0.850313
DL-S-1	Streptomyces	leaf	36.8	85516326	84732052	0.2665	9783946	0.230938	9.79939e+06	0.231303
DL-S-2	Streptomyces	leaf	36.39	62520220	62297096	0.3394	8605268	0.276265	8.67543e+06	0.278518
DL-D-1	2,4-D	leaf	36.56	52301940	51762064	0.8784	21688935	0.838024	2.20307e+07	0.851228
DL-D-2	2,4-D	leaf	37.46	101242504	100190762	0.8826	41539945	0.829217	4.25395e+07	0.849171
DL-D-3	2,4-D	leaf	37.15	77847486	77099250	0.885	32681958	0.847789	3.31103e+07	0.858901
DL-DS-1	2,4-D + Streptomyces	leaf	37.07	79749584	78600246	0.8826	33197297	0.844712	3.39611e+07	0.864147
DL-DS-2	2,4-D + Streptomyces	leaf	37.37	96732894	95852938	0.8771	40643619	0.848041	4.13227e+07	0.862211
mean			36.9468	7.13661e+07	6.94194e+07	0.824555	2.54281e+07	0.72665	2.57505e+07	0.735456

## Sheet: S2
Table S2. Differentially expressed genes (DEGs) in the tuber "response to Strep." A total of 800 DEGs were identified via DESeq2 utilizing read pair counts by gene, with an adjusted p-value cutoff of < 0.05 and a |log2(fold-change)| cut-off of 2.0. Upregulated genes (n = 772) are highlighted in green and downregulated (n = 28) genes are highlighted in red.
gene ID	gene function	log2FC	adj. p-value
Soltu.DM.04G026480	hypothetical protein	9.16577	2.17263e-06
Soltu.DM.01G028380	Cysteine/Histidine-rich C1 domain family protein	9.03861	0.0383043
Soltu.DM.04G026420	extensin	9.02624	2.47005e-06
Soltu.DM.04G026440	hypothetical protein	8.68828	3.0271e-05
Soltu.DM.03G012630	Lipase/lipooxygenase, PLAT/LH2 family protein	8.37166	6.54546e-05
Soltu.DM.09G024090	Probable membrane-associated kinase regulator	8.21273	3.70198e-05
Soltu.DM.07G020990	Peroxidase superfamily protein	8.15628	0.000841323
Soltu.DM.01G028620	conserved hypothetical protein	7.77077	0.00132989
Soltu.DM.03G012640	Lipase/lipooxygenase, PLAT/LH2 family protein	7.57154	6.65096e-08
Soltu.DM.02G030650	B12D protein	7.56593	0.00057601
Soltu.DM.11G004670	cytochrome P450, family 71, subfamily B, polypeptide	7.5053	0.00050238
Soltu.DM.09G021720	Peroxidase superfamily protein	7.45358	9.12625e-09
Soltu.DM.02G027260	myb domain protein	7.40028	0.00223333
Soltu.DM.09G007060	basic pathogenesis-related protein	7.21619	0.000706125
Soltu.DM.12G000370	fatty acid desaturase	7.21592	0.000250517
Soltu.DM.06G018620	serine-type endopeptidase inhibitors	7.15324	0.00186352
Soltu.DM.06G018610	serine-type endopeptidase inhibitors	7.144	0.00150815
Soltu.DM.12G002590	hypothetical protein	7.13416	0.010776
Soltu.DM.05G003030	endonuclease	7.03538	0.0053228
Soltu.DM.09G025070	Chlorophyll A-B binding family protein	6.99162	2.95255e-16
Soltu.DM.04G008700	basic helix-loop-helix (bHLH) DNA-binding superfamily protein	6.92913	0.00196837
Soltu.DM.04G028320	laccase	6.89348	1.2082e-06
Soltu.DM.08G027290	osmotin	6.8902	9.08665e-08
Soltu.DM.01G044300	Peroxidase superfamily protein	6.85349	7.17715e-10
Soltu.DM.07G016960	HXXXD-type acyl-transferase family protein	6.79193	0.00916228
Soltu.DM.09G007030	basic pathogenesis-related protein	6.7858	0.0343656
Soltu.DM.03G023640	serine-type endopeptidase inhibitors	6.77071	0.00146348
Soltu.DM.06G012270	myb domain protein	6.77016	0.02092
Soltu.DM.01G017650	hypothetical protein	6.76981	0.0249383
Soltu.DM.06G026030	TEOSINTE BRANCHED, cycloidea and PCF (TCP)	6.68319	0.00849695
Soltu.DM.11G011790	Plant invertase/pectin methylesterase inhibitor superfamily protein	6.6692	0.00844177
Soltu.DM.09G007020	basic pathogenesis-related protein	6.66151	0.00175961
Soltu.DM.01G028420	Cysteine/Histidine-rich C1 domain family protein	6.59944	0.013784
Soltu.DM.09G026230	2-oxoglutarate (2OG) and Fe(II)-dependent oxygenase superfamily protein	6.59879	1.28939e-06
Soltu.DM.02G029710	conserved hypothetical protein	6.56789	3.94365e-10
Soltu.DM.11G004760	terpene synthase	6.56194	0.00639472
Soltu.DM.06G020470	FAD-binding Berberine family protein	6.53725	0.0083265
Soltu.DM.03G023660	Potato type II proteinase inhibitor family domain containing protein	6.52521	0.0340033
Soltu.DM.04G026430	hypothetical protein	6.48646	0.000154049
Soltu.DM.11G004590	Hyccin domain containing protein	6.45025	0.0231499
Soltu.DM.06G027670	Protein of unknown function (DUF674)	6.36581	0.0337189
Soltu.DM.12G007550	NAD(P)-binding Rossmann-fold superfamily protein	6.30919	0.00276897
Soltu.DM.02G027440	phytosulfokine 6 precursor	6.30563	0.00450098
Soltu.DM.05G002320	hypothetical protein	6.303	0.010499
Soltu.DM.05G025840	conserved hypothetical protein	6.30144	0.019203
Soltu.DM.02G025760	LOB domain-containing protein	6.29256	2.74752e-12
Soltu.DM.08G000340	Predicted AT-hook DNA-binding family protein	6.28696	0.0108014
Soltu.DM.05G002140	RING/U-box superfamily protein	6.28507	0.0128962
Soltu.DM.01G039320	respiratory burst oxidase homolog B	6.22968	3.55752e-09
Soltu.DM.01G028440	Cysteine/Histidine-rich C1 domain family protein	6.20535	0.0252349
Soltu.DM.07G017630	Glycine-rich cell wall structural protein	6.20171	0.00185644
Soltu.DM.03G037430	pectin methylesterase	6.19668	1.56239e-08
Soltu.DM.03G032650	acyl carrier protein	6.18158	0.000267297
Soltu.DM.01G031690	Plant invertase/pectin methylesterase inhibitor superfamily	6.12289	0.0215727
Soltu.DM.05G007630	UDP-glucosyl transferase 74B1	6.01506	0.000841323
Soltu.DM.01G021910	Bifunctional inhibitor/lipid-transfer protein/seed storage 2S albumin superfamily protein	6.00414	0.000403819
Soltu.DM.08G026510	Subtilase family protein	6.00167	0.000127542
Soltu.DM.08G025180	extensin-like protein	6.00006	2.79793e-06
Soltu.DM.12G024930	conserved hypothetical protein	5.99909	0.00265476
Soltu.DM.08G011070	Ankyrin repeat family protein	5.99252	0.00247622
Soltu.DM.03G003070	serine-type endopeptidase inhibitors	5.94302	1.85493e-05
Soltu.DM.12G023050	uclacyanin	5.93942	0.000228677
Soltu.DM.04G026410	hypothetical protein	5.927	6.35557e-05
Soltu.DM.03G026090	tryptophan aminotransferase related	5.89088	0.0110756
Soltu.DM.05G009230	hypothetical protein	5.88302	0.00581744
Soltu.DM.04G028090	DUF1475 domain containing protein	5.88157	0.000295183
Soltu.DM.07G022190	Copper transport protein family	5.87655	0.000122079
Soltu.DM.12G001760	cell wall / vacuolar inhibitor of fructosidase	5.87177	2.13584e-06
Soltu.DM.03G015770	Protein of unknown function (DUF1442)	5.87065	0.0492891
Soltu.DM.06G003660	copper transporter	5.86694	1.07616e-05
Soltu.DM.04G008290	Integrase-type DNA-binding superfamily protein	5.85392	0.00208644
Soltu.DM.12G000360	fatty acid desaturase	5.82295	0.000282165
Soltu.DM.12G009350	fatty acid desaturase	5.81327	0.00317029
Soltu.DM.01G031620	DUF4535 domain containing protein	5.81194	5.33731e-06
Soltu.DM.03G012690	Lipase/lipooxygenase, PLAT/LH2 family protein	5.80148	9.94488e-05
Soltu.DM.08G028990	glycosyl hydrolase 9C2	5.79649	7.17715e-10
Soltu.DM.01G024200	Eukaryotic aspartyl protease family protein	5.78738	0.0015751
Soltu.DM.12G010150	conserved hypothetical protein	5.76298	4.14495e-05
Soltu.DM.02G029480	Dof-type zinc finger DNA-binding family protein	5.74916	0.00418745
Soltu.DM.03G015540	Plant invertase/pectin methylesterase inhibitor superfamily protein	5.73197	0.000371655
Soltu.DM.02G015080	Haloacid dehalogenase-like hydrolase (HAD) superfamily protein	5.72814	0.00450098
Soltu.DM.08G027240	osmotin	5.72411	0.00495537
Soltu.DM.04G007470	conserved hypothetical protein	5.67945	0.0446841
Soltu.DM.11G000800	Cupredoxin superfamily protein	5.66556	4.6484e-05
Soltu.DM.07G022700	Arabidopsis thaliana gibberellin 2-oxidase	5.66423	0.00924939
Soltu.DM.02G027410	hypothetical protein	5.65095	0.0123183
Soltu.DM.05G025760	receptor like protein	5.61453	0.00720763
Soltu.DM.06G010630	Transcription factor bHLH61	5.58074	0.011231
Soltu.DM.01G038550	Cyclin family protein	5.56915	0.0143784
Soltu.DM.07G013810	cell wall-plasma membrane linker protein	5.55439	7.00023e-08
Soltu.DM.01G003360	alanine-2-oxoglutarate aminotransferase	5.53588	0.000677579
Soltu.DM.06G017080	Armadillo/beta-catenin-like repeat ; C2 calcium/lipid-binding domain (CaLB) protein	5.53399	0.0158956
Soltu.DM.02G019560	cysteine-rich RLK (RECEPTOR-like protein kinase)	5.49718	0.00881828
Soltu.DM.11G002640	cinnamyl alcohol dehydrogenase	5.48833	0.00644565
Soltu.DM.S000060	glutamate decarboxylase	5.4841	1.26881e-07
Soltu.DM.10G029990	cytochrome P450, family 98, subfamily A, polypeptide	5.47977	0.0242272
Soltu.DM.08G018410	Peroxidase family protein	5.47914	0.00871933
Soltu.DM.04G002910	MLP-like protein	5.45593	0.00857878
Soltu.DM.08G026460	Subtilase family protein	5.44838	0.0124097
Soltu.DM.04G026030	pathogenesis-related family protein	5.44753	0.0194342
Soltu.DM.06G027420	Kunitz family trypsin and protease inhibitor protein	5.43964	0.0458284
Soltu.DM.10G019640	2-oxoglutarate (2OG) and Fe(II)-dependent oxygenase superfamily protein	5.4346	1.13036e-07
Soltu.DM.09G016880	Protein of unknown function (DUF506)	5.42208	0.0486144
Soltu.DM.04G026390	hypothetical protein	5.41558	1.08006e-06
Soltu.DM.01G000340	S-adenosyl-L-methionine-dependent methyltransferases superfamily protein	5.40571	0.0494407
Soltu.DM.01G048780	allene oxide synthase	5.38483	7.20672e-07
Soltu.DM.12G022840	NB-ARC domain-containing disease resistance protein	5.38356	0.0125091
Soltu.DM.12G024920	conserved hypothetical protein	5.3706	0.0392181
Soltu.DM.03G018690	Kunitz family trypsin and protease inhibitor protein	5.36891	0.000367311
Soltu.DM.02G020270	SKU5 similar	5.36443	0.0156786
Soltu.DM.02G005400	NAC domain containing protein	5.36426	0.00399487
Soltu.DM.02G015430	Rho termination factor	5.34467	0.00422453
Soltu.DM.12G026820	receptor like protein	5.318	0.0348066
Soltu.DM.10G019650	2-oxoglutarate (2OG) and Fe(II)-dependent oxygenase superfamily protein	5.27876	0.0118799
Soltu.DM.03G029020	COBRA-like extracellular glycosyl-phosphatidyl inositol-anchored protein family	5.27729	0.0001052
Soltu.DM.02G021960	CLAVATA3/ESR-RELATED	5.27449	0.000376389
Soltu.DM.09G030190	cytochrome P450, family 83, subfamily B, polypeptide	5.26725	0.00627629
Soltu.DM.12G007580	NAD(P)-binding Rossmann-fold superfamily protein	5.26174	0.000677026
Soltu.DM.05G019180	cinnamate-4-hydroxylase	5.234	7.35364e-05
Soltu.DM.01G045910	basic pathogenesis-related protein	5.21898	0.000203149
Soltu.DM.08G010990	lipoxygenase	5.20701	3.68138e-09
Soltu.DM.07G021710	Calcium-dependent phosphotriesterase superfamily protein	5.17067	0.000190284
Soltu.DM.06G005360	LOB domain-containing protein	5.16706	6.35557e-05
Soltu.DM.02G017380	Dof-type zinc finger DNA-binding family protein	5.16641	8.382e-05
Soltu.DM.04G011890	hypothetical protein	5.15056	0.00602999
Soltu.DM.07G003640	Tetratricopeptide repeat (TPR)-like superfamily protein	5.1226	0.011558
Soltu.DM.05G024180	hypothetical protein	5.11544	0.00331958
Soltu.DM.10G027550	beta-1,3-glucanase	5.09898	0.000371655
Soltu.DM.04G014850	hypothetical protein	5.07163	0.00148258
Soltu.DM.04G023080	cytochrome P450, family 78, subfamily A, polypeptide	5.06859	0.0098325
Soltu.DM.05G023610	Chalcone and stilbene synthase family protein	5.0671	6.65096e-08
Soltu.DM.03G018430	Kunitz family trypsin and protease inhibitor protein	5.06269	0.000267297
Soltu.DM.02G016210	Cysteine proteinases superfamily protein	5.04785	7.71958e-06
Soltu.DM.03G013950	glutamate dehydrogenase	5.04078	0.0339825
Soltu.DM.09G009900	Peroxidase superfamily protein	5.03596	0.00091775
Soltu.DM.04G032240	hypothetical protein	5.01353	0.0176231
Soltu.DM.01G032140	hypothetical protein	5.00648	0.0221472
Soltu.DM.12G000380	fatty acid desaturase	4.98554	0.00578371
Soltu.DM.10G017360	Concanavalin A-like lectin protein kinase family protein	4.95005	1.08454e-05
Soltu.DM.10G029970	cytochrome P450, family 98, subfamily A, polypeptide	4.94027	6.85845e-08
Soltu.DM.04G016040	hypothetical protein	4.9194	0.00300263
Soltu.DM.03G018470	kunitz trypsin inhibitor	4.89045	0.000841323
Soltu.DM.12G020640	Homeodomain-like superfamily protein	4.88497	0.043283
Soltu.DM.05G026150	hypothetical protein	4.87784	0.0363247
Soltu.DM.02G034320	WRKY DNA-binding protein	4.86613	0.00737196
Soltu.DM.06G012300	myb domain protein	4.84674	0.00143349
Soltu.DM.01G028330	Cysteine/Histidine-rich C1 domain family protein	4.84607	0.00871933
Soltu.DM.09G030230	cytochrome P450, family 83, subfamily B, polypeptide	4.83953	0.00196837
Soltu.DM.07G020800	Protein of unknown function (DUF640)	4.83692	0.000765608
Soltu.DM.06G018670	RING/U-box superfamily protein	4.83638	0.0418281
Soltu.DM.03G000240	conserved hypothetical protein	4.83025	0.00645787
Soltu.DM.11G008890	conserved hypothetical protein	4.82564	0.0168381
Soltu.DM.07G016950	HXXXD-type acyl-transferase family protein	4.81793	1.37054e-10
Soltu.DM.10G018840	lipid transfer protein	4.7982	0.0262705
Soltu.DM.03G014100	hypothetical protein	4.79531	0.0272908
Soltu.DM.03G020070	Nodulin MtN3 family protein	4.79484	0.000868366
Soltu.DM.03G035920	hypothetical protein	4.77764	0.00118967
Soltu.DM.06G019440	Bifunctional inhibitor/lipid-transfer protein/seed storage 2S albumin superfamily protein	4.75915	0.00343923
Soltu.DM.09G016610	receptor-like protein kinase-related family protein	4.75697	0.00987864
Soltu.DM.08G026550	Subtilase family protein	4.75456	0.000345189
Soltu.DM.04G024100	ethylene response factor	4.75438	0.021788
Soltu.DM.01G036710	annexin	4.74663	0.035386
Soltu.DM.04G030080	EXORDIUM like	4.73979	0.00674163
Soltu.DM.07G011040	ACC oxidase	4.72103	6.88516e-06
Soltu.DM.06G010750	Major facilitator superfamily protein	4.70968	0.0321167
Soltu.DM.03G004730	MATE efflux family protein	4.70172	0.00146348
Soltu.DM.06G003590	Leucine-rich receptor-like protein kinase family protein	4.69355	0.041414
Soltu.DM.07G025410	HSP20-like chaperones superfamily protein	4.68467	0.0483821
Soltu.DM.07G021930	K-box region and MADS-box transcription factor family protein	4.63832	4.99995e-05
Soltu.DM.01G028390	Cysteine/Histidine-rich C1 domain family protein	4.63576	3.59867e-05
Soltu.DM.05G019240	Plant invertase/pectin methylesterase inhibitor superfamily	4.6263	0.036307
Soltu.DM.11G021350	Stress responsive A/B Barrel Domain	4.62446	0.017388
Soltu.DM.01G036730	hypothetical protein	4.6159	0.0104687
Soltu.DM.01G012660	Disease resistance-responsive (dirigent-like protein) family protein	4.61384	0.00143349
Soltu.DM.02G019680	cysteine-rich RLK (RECEPTOR-like protein kinase)	4.60793	0.0485149
Soltu.DM.08G030090	glycosyl hydrolase 9B13	4.59419	0.000112057
Soltu.DM.10G000920	hypothetical protein	4.58707	0.0278255
Soltu.DM.09G010080	SOS3-interacting protein	4.58623	0.031558
Soltu.DM.10G017830	Transmembrane amino acid transporter family protein	4.58185	1.16983e-07
Soltu.DM.03G029330	plasmodesmata callose-binding protein	4.56774	0.000519574
Soltu.DM.04G007810	hypothetical protein	4.5617	0.0173241
Soltu.DM.01G028450	Cysteine/Histidine-rich C1 domain family protein	4.55722	0.000440668
Soltu.DM.11G024380	Amidase family protein	4.52243	0.0289841
Soltu.DM.11G004550	Pectin lyase-like superfamily protein	4.51012	0.00492488
Soltu.DM.01G049740	conserved hypothetical protein	4.49536	0.000575006
Soltu.DM.10G018870	lipid transfer protein	4.47069	0.000161748
Soltu.DM.07G019060	hypothetical protein	4.44645	7.71958e-06
Soltu.DM.08G017970	Acyl-CoA N-acyltransferases (NAT) superfamily protein	4.4366	1.73113e-07
Soltu.DM.09G030000	xyloglucan endotransglucosylase/hydrolase	4.42884	0.000271634
Soltu.DM.09G030490	Glycine rich protein family domain containing protein	4.42294	0.000695418
Soltu.DM.02G019020	Peroxidase superfamily protein	4.40732	6.75366e-05
Soltu.DM.03G017710	PAR1 protein	4.40139	0.000373937
Soltu.DM.04G033210	N-terminal nucleophile aminohydrolases (Ntn hydrolases) superfamily protein	4.40108	0.00538214
Soltu.DM.09G023650	Plant invertase/pectin methylesterase inhibitor superfamily	4.40105	2.13584e-06
Soltu.DM.04G011070	Glycosyltransferase family 61 protein	4.3622	0.0473468
Soltu.DM.05G024110	UDP-Glycosyltransferase superfamily protein	4.35953	0.0272908
Soltu.DM.10G015110	Family of unknown function (DUF716)	4.35232	0.0161377
Soltu.DM.12G020460	GDSL-like Lipase/Acylhydrolase superfamily protein	4.34265	0.0159155
Soltu.DM.03G036840	ATP binding cassette subfamily B19	4.33948	0.0391486
Soltu.DM.08G020030	cytochrome P450, family 71, subfamily B, polypeptide	4.33538	2.13584e-06
Soltu.DM.10G030030	cytochrome P450, family 98, subfamily A, polypeptide	4.32229	0.00696365
Soltu.DM.02G002150	Subtilase family protein	4.31992	0.0445754
Soltu.DM.01G049390	Erythronate-4-phosphate dehydrogenase family protein	4.30808	0.0163574
Soltu.DM.07G022170	Copper transport protein family	4.29957	0.00387843
Soltu.DM.12G002640	UDP-D-glucuronate 4-epimerase	4.29223	3.63394e-08
Soltu.DM.03G018610	kunitz trypsin inhibitor	4.28851	8.57886e-05
Soltu.DM.07G016450	Xanthine/uracil permease family protein	4.27905	0.0211008
Soltu.DM.12G009390	fatty acid desaturase	4.27537	0.0339633
Soltu.DM.02G022820	Cyclin B2;3	4.27179	0.0294256
Soltu.DM.09G004960	UDP-Glycosyltransferase superfamily protein	4.25451	0.039607
Soltu.DM.07G001790	Ribonuclease T2 family protein	4.24115	0.000376389
Soltu.DM.03G003080	P-loop containing nucleoside triphosphate hydrolases superfamily protein	4.23276	0.000236017
Soltu.DM.02G016230	Cysteine proteinases superfamily protein	4.22699	0.000468064
Soltu.DM.11G009770	Gibberellin-regulated family protein	4.22576	0.000546188
Soltu.DM.06G024340	Hydroxyproline-rich systemin	4.21581	0.0464682
Soltu.DM.08G007550	Aldolase-type TIM barrel family protein	4.21537	0.000958911
Soltu.DM.02G020850	glutathione S-transferase F11	4.21206	0.000668867
Soltu.DM.01G036990	hypothetical protein	4.1858	0.0443743
Soltu.DM.07G021990	xyloglucan endotransglucosylase/hydrolase	4.1736	0.00509188
Soltu.DM.05G018750	glucose-6-phosphate/phosphate translocator	4.16309	5.50414e-05
Soltu.DM.S000390	hypothetical protein	4.16205	0.024102
Soltu.DM.09G004490	sequence-specific DNA binding transcription factors	4.15415	0.000451279
Soltu.DM.02G010460	high affinity nitrate transporter 2.7	4.13979	0.00834813
Soltu.DM.01G035900	zinc induced facilitator-like	4.12247	0.00061193
Soltu.DM.09G017160	UDP-Glycosyltransferase superfamily protein	4.12231	0.0127222
Soltu.DM.09G021380	Protein of unknown function (DUF640)	4.11478	0.0122794
Soltu.DM.05G019730	chitinase A	4.0911	0.00150554
Soltu.DM.11G005760	UDP-Glycosyltransferase superfamily protein	4.08483	0.00976916
Soltu.DM.12G009510	fatty acid desaturase	4.08298	0.00288651
Soltu.DM.02G022360	Transcription factor jumonji (jmjC) domain-containing protein	4.05667	0.00317029
Soltu.DM.10G029860	Cyclin family protein	4.04893	0.0340331
Soltu.DM.06G028230	UDP-glucosyl transferase 73C2	4.04552	0.0337189
Soltu.DM.11G020670	purple acid phosphatase	4.0445	1.06404e-07
Soltu.DM.02G019030	Peroxidase superfamily protein	4.04186	2.13584e-06
Soltu.DM.09G021460	RmlC-like cupins superfamily protein	4.04108	0.033621
Soltu.DM.05G012690	jasmonate-zim-domain protein	4.03223	2.13584e-06
Soltu.DM.02G031860	Protein kinase superfamily protein	4.0145	0.00613948
Soltu.DM.09G022770	NAD(P)-binding Rossmann-fold superfamily protein	4.00914	0.0175479
Soltu.DM.08G017990	Acyl-CoA N-acyltransferases (NAT) superfamily protein	3.98916	3.82851e-05
Soltu.DM.06G028030	farnesylated protein	3.98549	0.000882869
Soltu.DM.08G014270	phosphofructokinase	3.98443	4.78477e-10
Soltu.DM.09G023660	Plant invertase/pectin methylesterase inhibitor superfamily	3.97981	0.000903282
Soltu.DM.01G006570	Leucine-rich receptor-like protein kinase family protein	3.9784	5.73297e-05
Soltu.DM.09G020230	chlorophyllase	3.97775	0.0127513
Soltu.DM.11G020470	Pathogenesis-related thaumatin superfamily protein	3.97307	0.0127598
Soltu.DM.12G007130	Cellulase (glycosyl hydrolase family 5) domain containing protein	3.96702	0.00871933
Soltu.DM.04G013130	NB-ARC domain-containing disease resistance protein	3.96203	0.0278255
Soltu.DM.05G024230	hypothetical protein	3.95972	4.25334e-05
Soltu.DM.08G015120	carotenoid cleavage dioxygenase	3.94623	0.0052196
Soltu.DM.09G001000	arogenate dehydrogenase	3.93048	7.00775e-08
Soltu.DM.07G025290	organic cation/carnitine transporter4	3.93018	0.00408735
Soltu.DM.11G026270	Glycosyl hydrolases family 18 domain containing protein	3.92134	0.00735063
Soltu.DM.04G015400	hypothetical protein	3.91052	0.0305453
Soltu.DM.01G018850	gibberellin 3-oxidase	3.90888	0.0234548
Soltu.DM.01G005180	Glycosyl hydrolase superfamily protein	3.90578	0.000371655
Soltu.DM.12G000330	Fatty acid hydroxylase superfamily	3.89044	2.7938e-05
Soltu.DM.01G043180	F-box/RNI-like superfamily protein	3.88582	0.024747
Soltu.DM.01G021510	gamete expressed	3.88558	0.00450098
Soltu.DM.01G040880	Carbohydrate-binding X8 domain superfamily protein	3.87709	0.00557265
Soltu.DM.07G026820	Bifunctional inhibitor/lipid-transfer protein/seed storage 2S albumin superfamily protein	3.8679	0.0038395
Soltu.DM.06G025110	conserved hypothetical protein	3.86097	0.0174036
Soltu.DM.03G025180	Leucine-rich repeat protein kinase family protein	3.85778	5.17194e-07
Soltu.DM.04G019270	RNA-binding (RRM/RBD/RNP motifs) family protein	3.85718	0.012082
Soltu.DM.12G023850	myb-like HTH transcriptional regulator family protein	3.85539	0.0086939
Soltu.DM.09G001340	glutathione S-transferase TAU	3.85305	0.00422453
Soltu.DM.09G018370	Pectin lyase-like superfamily protein	3.84458	8.90446e-05
Soltu.DM.03G018570	kunitz trypsin inhibitor	3.84147	0.00450098
Soltu.DM.12G000090	2-oxoglutarate (2OG) and Fe(II)-dependent oxygenase superfamily protein	3.82806	0.00224873
Soltu.DM.08G023700	Bifunctional inhibitor/lipid-transfer protein/seed storage 2S albumin superfamily protein	3.82729	0.00150815
Soltu.DM.03G031200	NOD26-like intrinsic protein 6;1	3.82646	0.000546188
Soltu.DM.05G022690	HXXXD-type acyl-transferase family protein	3.82381	0.00160737
Soltu.DM.02G007350	beta HLH protein	3.81713	1.0615e-05
Soltu.DM.05G008440	polygalacturonase	3.81244	0.000242886
Soltu.DM.S002200	Glycosyl hydrolase superfamily protein	3.81202	0.00335754
Soltu.DM.04G026010	pathogenesis-related family protein	3.8088	0.00537702
Soltu.DM.05G023760	phloem protein 2-B12	3.80492	0.0351682
Soltu.DM.03G013210	LOB domain-containing protein	3.79969	0.0188604
Soltu.DM.06G022070	glutamate receptor 2.8	3.78867	0.00238286
Soltu.DM.07G003670	hemoglobin	3.78806	0.000425986
Soltu.DM.03G032230	inositol polyphosphate kinase 2 beta	3.78753	0.00148963
Soltu.DM.04G035520	homeobox protein	3.78311	0.00355028
Soltu.DM.07G004480	terpene synthase	3.77554	0.0258191
Soltu.DM.01G026930	conserved hypothetical protein	3.77231	0.00211924
Soltu.DM.03G019370	C2H2-like zinc finger protein	3.75669	0.0437018
Soltu.DM.01G023050	Plant basic secretory protein (BSP) family protein	3.73662	0.00838675
Soltu.DM.02G030540	Pollen Ole e 1 allergen and extensin family protein	3.73317	5.69909e-05
Soltu.DM.01G050660	GAST1 protein homolog	3.73039	0.00224873
Soltu.DM.04G002100	conserved hypothetical protein	3.72783	0.00772155
Soltu.DM.08G030060	Basic helix-loop-helix (bHLH) DNA-binding family protein	3.72563	0.00215622
Soltu.DM.07G006120	Organ specific protein domain containing protein	3.71932	0.00317029
Soltu.DM.08G005430	PLAT/LH2 domain-containing lipoxygenase family protein	3.71638	0.00163021
Soltu.DM.04G002250	Protein kinase superfamily protein	3.71602	0.0185868
Soltu.DM.06G012280	myb domain protein	3.71577	0.004062
Soltu.DM.03G023740	Kunitz family trypsin and protease inhibitor protein	3.70313	0.00392957
Soltu.DM.08G026500	Subtilase family protein	3.70067	0.00120777
Soltu.DM.02G027390	basic leucine-zipper	3.69448	0.0223131
Soltu.DM.05G011760	cytochrome P450, family 78, subfamily A, polypeptide	3.69317	0.00123021
Soltu.DM.08G003110	Pectinacetylesterase family protein	3.68815	1.26346e-08
Soltu.DM.10G029510	Mannose-binding lectin superfamily protein	3.68634	0.000197482
Soltu.DM.05G023770	F-box family protein	3.6842	0.00595027
Soltu.DM.02G024900	dihydroflavonol 4-reductase	3.67484	0.00143349
Soltu.DM.05G015440	cytochrome P450, family 716, subfamily A, polypeptide	3.67448	0.00957091
Soltu.DM.04G021850	slufate transporter 2;1	3.6677	0.0252407
Soltu.DM.07G002810	Leucine-rich repeat family protein	3.66534	0.00879
Soltu.DM.01G001850	peroxidase	3.66156	0.000445959
Soltu.DM.03G002110	Cystathionine beta-synthase (CBS) family protein	3.66139	5.69909e-05
Soltu.DM.07G019090	Wound-responsive family protein	3.65084	0.00112649
Soltu.DM.07G003910	MATE efflux family protein	-3.64674	0.031558
Soltu.DM.11G019180	multidrug resistance-associated protein	3.64664	1.82744e-11
Soltu.DM.08G015920	conserved hypothetical protein	3.64597	0.00378188
Soltu.DM.06G016070	alcohol dehydrogenase	3.64389	4.24976e-06
Soltu.DM.09G025040	caffeoyl-CoA 3-O-methyltransferase	3.64338	8.6223e-05
Soltu.DM.01G045900	pathogenesis-related gene	3.64103	3.00231e-05
Soltu.DM.01G049450	RAD-like	-3.63387	0.0280758
Soltu.DM.04G012690	D-arabinono-1,4-lactone oxidase family protein	3.63231	0.00340747
Soltu.DM.03G021490	Late embryogenesis abundant (LEA) hydroxyproline-rich glycoprotein family	3.62932	0.0386123
Soltu.DM.03G031180	XH/XS domain-containing protein	3.62813	0.00232815
Soltu.DM.04G028130	WRKY DNA-binding protein	3.61972	0.0118799
Soltu.DM.02G020080	MATE efflux family protein	3.60651	0.00047276
Soltu.DM.02G005390	basic chitinase	3.60344	0.000715183
Soltu.DM.02G026480	DUF4228 domain containing protein	-3.59148	1.56239e-08
Soltu.DM.10G005930	Heavy metal transport/detoxification superfamily protein	3.58899	0.00569939
Soltu.DM.08G005420	lipoxygenase	3.58494	0.00250807
Soltu.DM.12G002520	indole-3-acetate beta-D-glucosyltransferase	3.57983	0.0473951
Soltu.DM.07G012020	carboxyesterase	3.57667	0.00019704
Soltu.DM.07G017580	Terpenoid cyclases/Protein prenyltransferases superfamily protein	3.57626	0.00281414
Soltu.DM.04G012230	12-oxophytodienoate reductase	3.57265	0.0250769
Soltu.DM.01G029840	Wall-associated receptor kinase galacturonan-binding domain containing protein	3.57179	0.0383043
Soltu.DM.12G007470	carboxyesterase	3.56881	3.70198e-05
Soltu.DM.09G028720	pleiotropic drug resistance	3.55934	0.00313825
Soltu.DM.08G005410	lipoxygenase	3.55166	0.00516756
Soltu.DM.08G027300	osmotin	3.5512	0.0473745
Soltu.DM.01G039300	glutathione S-transferase TAU	3.54794	0.0280758
Soltu.DM.07G026390	GDSL-like Lipase/Acylhydrolase superfamily protein	3.54707	0.00680159
Soltu.DM.02G019650	cysteine-rich RLK (RECEPTOR-like protein kinase)	3.54611	0.0305155
Soltu.DM.07G004950	hypothetical protein	3.54466	0.0162977
Soltu.DM.01G017420	Adenine nucleotide alpha hydrolases-like superfamily protein	3.53684	0.00978352
Soltu.DM.12G006400	phosphoenolpyruvate carboxykinase	3.5311	0.0440593
Soltu.DM.07G006210	Organ specific protein domain containing protein	3.53014	0.00656834
Soltu.DM.09G028560	Chalcone and stilbene synthase family protein	3.52077	0.00976916
Soltu.DM.04G031540	beta HLH protein	3.51601	0.00273476
Soltu.DM.03G036710	Bifunctional inhibitor/lipid-transfer protein/seed storage 2S albumin superfamily protein	3.5139	0.02483
Soltu.DM.10G014400	basic pathogenesis-related protein	3.50151	0.00340694
Soltu.DM.03G018250	detoxifying efflux carrier	3.49377	0.000130949
Soltu.DM.07G003120	low-molecular-weight cysteine-rich	3.49376	0.00820175
Soltu.DM.08G030020	methionine gamma-lyase	3.4908	8.382e-05
Soltu.DM.01G025570	Histone superfamily protein	3.48928	0.0265652
Soltu.DM.10G017860	NAC domain containing protein	3.4881	8.57886e-05
Soltu.DM.09G004560	hypothetical protein	3.48288	0.0488287
Soltu.DM.03G034080	hypothetical protein	3.48156	0.000546188
Soltu.DM.10G030050	cytochrome P450, family 98, subfamily A, polypeptide	3.48129	0.011541
Soltu.DM.02G028540	S-adenosyl-L-methionine-dependent methyltransferases superfamily protein	3.47546	7.71958e-06
Soltu.DM.03G024690	cytochrome P450, family 94, subfamily B, polypeptide	3.44837	1.3716e-06
Soltu.DM.11G012170	Leucine-rich receptor-like protein kinase family protein	3.44667	8.54254e-06
Soltu.DM.02G016510	pyruvate decarboxylase-2	3.43981	1.20784e-08
Soltu.DM.08G018140	Eukaryotic aspartyl protease family protein	3.4316	0.000420947
Soltu.DM.06G002550	conserved hypothetical protein	3.42572	0.0480903
Soltu.DM.07G016200	Carboxypeptidase A inhibitor domain containing protein	3.41699	0.00450098
Soltu.DM.02G019300	basic helix-loop-helix (bHLH) DNA-binding superfamily protein	3.41562	0.0238194
Soltu.DM.09G001200	heat shock protein 18.2	3.39943	0.000250517
Soltu.DM.05G011750	nuclear factor Y, subunit C13	3.39728	0.0255534
Soltu.DM.09G027710	MLP-like protein	3.39469	0.0089812
Soltu.DM.04G020660	cytochrome P450, family 71, subfamily B, polypeptide	3.38852	0.0012016
Soltu.DM.07G028500	conserved hypothetical protein	3.38669	0.0132178
Soltu.DM.06G010300	PYR1-like	3.37949	0.00672757
Soltu.DM.08G028860	glycine-rich protein	3.37607	0.00116013
Soltu.DM.10G026850	homeobox from Arabidopsis thaliana	3.3657	0.000577614
Soltu.DM.02G027850	Peroxidase superfamily protein	3.3585	0.00452348
Soltu.DM.01G046490	conserved hypothetical protein	3.35265	0.000381251
Soltu.DM.10G025800	NAD(P)-binding Rossmann-fold superfamily protein	3.35186	0.000318825
Soltu.DM.03G011590	Plant invertase/pectin methylesterase inhibitor superfamily	3.35092	0.000153527
Soltu.DM.01G041210	myb domain protein	3.34947	0.0289898
Soltu.DM.12G010860	DNA photolyase family protein	3.3487	0.00405236
Soltu.DM.04G006830	threonine aldolase	3.34084	4.55267e-06
Soltu.DM.09G007650	Homeodomain-like superfamily protein	3.3399	0.00196837
Soltu.DM.07G019070	Wound-responsive family protein	3.32997	0.0020233
Soltu.DM.02G034380	Pollen Ole e 1 allergen and extensin family protein	3.32743	0.00208644
Soltu.DM.05G027120	PDI-like 1-1	3.31649	0.000715942
Soltu.DM.04G011700	N-acetyltransferases;N-acetyltransferases	3.30532	0.049742
Soltu.DM.08G005440	lipoxygenase	3.30137	0.00242125
Soltu.DM.12G021070	hypothetical protein	3.30119	0.035469
Soltu.DM.07G020450	TCP family transcription factor	3.29265	0.0426988
Soltu.DM.02G019670	cysteine-rich RLK (RECEPTOR-like protein kinase)	3.29093	0.0205746
Soltu.DM.10G019630	conserved hypothetical protein	3.29023	0.000546188
Soltu.DM.08G018010	Acyl-CoA N-acyltransferases (NAT) superfamily protein	3.28668	0.0491099
Soltu.DM.10G005590	UDP-Glycosyltransferase superfamily protein	3.28389	0.000420947
Soltu.DM.02G003620	VQ motif-containing protein	3.28241	0.000274342
Soltu.DM.11G021330	conserved hypothetical protein	3.27954	0.0292544
Soltu.DM.05G003740	Protein kinase superfamily protein	3.27795	0.0167432
Soltu.DM.05G024820	Plant invertase/pectin methylesterase inhibitor superfamily	3.27533	0.0258191
Soltu.DM.07G025600	thiazole biosynthetic enzyme, chloroplast (ARA6) (THI1) (THI4)	3.27404	0.00357094
Soltu.DM.08G003410	hypothetical protein	3.27278	0.00395845
Soltu.DM.04G025990	hypothetical protein	3.27072	0.00957091
Soltu.DM.07G016980	Condensin complex subunit 2 domain containing protein	3.26656	0.019182
Soltu.DM.02G003450	phloem protein 2-A10	3.25915	0.029361
Soltu.DM.06G023140	PLAC8 family protein	3.25841	0.0334003
Soltu.DM.07G022260	Subtilisin-like serine endopeptidase family protein	3.25319	0.0156786
Soltu.DM.12G007830	osmotin	3.25215	0.0156786
Soltu.DM.06G028240	UDP-Glycosyltransferase superfamily protein	3.25083	0.000437629
Soltu.DM.02G034230	Ferritin/ribonucleotide reductase-like family protein	3.24819	0.00488347
Soltu.DM.02G029440	cytochrome P450, family 76, subfamily C, polypeptide	3.23417	0.0202721
Soltu.DM.12G007600	Integrase-type DNA-binding superfamily protein	3.23254	0.000983927
Soltu.DM.01G026810	subtilisin-like serine protease	3.22274	0.00115942
Soltu.DM.04G007800	hypothetical protein	3.2187	4.68249e-09
Soltu.DM.03G029340	Cytochrome P450 superfamily protein	3.21477	0.0487822
Soltu.DM.07G005390	basic chitinase	3.21233	0.044286
Soltu.DM.12G029500	FAD/NAD(P)-binding oxidoreductase family protein	3.21144	0.000639856
Soltu.DM.01G044650	white-brown complex homolog protein	3.20818	0.0130572
Soltu.DM.03G027340	Major facilitator superfamily protein	3.20318	0.000437629
Soltu.DM.03G015630	Plant invertase/pectin methylesterase inhibitor superfamily protein	3.19847	6.32111e-05
Soltu.DM.03G033390	MATE efflux family protein	3.19279	2.00749e-05
Soltu.DM.09G027420	ammonium transporter 1;1	3.18976	0.0171927
Soltu.DM.10G029820	NAD(P)-binding Rossmann-fold superfamily protein	3.18735	0.00498559
Soltu.DM.04G004620	conserved hypothetical protein	3.18273	0.0326262
Soltu.DM.09G008330	wall-associated kinase	3.18104	0.00011578
Soltu.DM.05G019610	Pectin lyase-like superfamily protein	3.17816	0.00500808
Soltu.DM.02G000210	DNA-binding storekeeper protein-related transcriptional regulator	-3.17621	0.0128107
Soltu.DM.06G024100	hypothetical protein	3.17578	0.0296663
Soltu.DM.12G022690	Leucine-rich repeat transmembrane protein kinase	3.17444	0.000239224
Soltu.DM.12G011660	Calcium-dependent lipid-binding (CaLB domain) family protein	3.17292	0.0398707
Soltu.DM.06G028910	cystatin B	3.16835	0.0125489
Soltu.DM.07G007730	basic helix-loop-helix (bHLH) DNA-binding superfamily protein	3.16742	0.00143349
Soltu.DM.10G008950	conserved hypothetical protein	3.16703	0.0215203
Soltu.DM.08G005090	DUF4033 domain containing protein	3.15611	7.56567e-05
Soltu.DM.08G023570	receptor like protein	3.15577	0.00772122
Soltu.DM.02G019820	methylesterase PCR A	3.15351	0.00427787
Soltu.DM.07G007810	Transducin/WD40 repeat-like superfamily protein	3.15113	0.0059948
Soltu.DM.03G024680	cytochrome P450, family 94, subfamily B, polypeptide	3.1437	0.00196576
Soltu.DM.06G025730	Leucine-rich repeat protein kinase family protein	3.14365	5.72491e-07
Soltu.DM.07G027150	conserved hypothetical protein	-3.141	0.0321298
Soltu.DM.06G017770	nitrate transporter 1.1	3.13788	0.0113549
Soltu.DM.08G026490	Subtilisin-like serine endopeptidase family protein	3.13741	0.0204693
Soltu.DM.03G025830	hypothetical protein	3.13254	0.000625319
Soltu.DM.08G000800	NB-ARC domain-containing disease resistance protein	3.12943	0.00881828
Soltu.DM.08G029230	NAD(P)H dehydrogenase subunit S domain containing protein	3.12567	0.00317029
Soltu.DM.09G004330	Haloacid dehalogenase-like hydrolase (HAD) superfamily protein	3.11447	0.0119427
Soltu.DM.03G020080	Nodulin MtN3 family protein	3.11406	0.00928187
Soltu.DM.07G021670	S-locus lectin protein kinase family protein	3.11121	0.0148253
Soltu.DM.09G029230	sucrose phosphate synthase 3F	3.11112	0.000117275
Soltu.DM.11G000190	oligopeptide transporter	3.10755	8.6223e-05
Soltu.DM.04G030360	basic helix-loop-helix (bHLH) DNA-binding superfamily protein	3.09262	0.000832342
Soltu.DM.08G030190	GroES-like zinc-binding dehydrogenase family protein	3.08695	0.000965029
Soltu.DM.12G000340	NAD(P)-binding Rossmann-fold superfamily protein	3.08483	0.0127113
Soltu.DM.03G026980	conserved hypothetical protein	3.08469	0.029361
Soltu.DM.05G023730	pleiotropic drug resistance	3.08467	2.57948e-05
Soltu.DM.01G041540	NAD(P)-binding Rossmann-fold superfamily protein	3.08451	0.0174519
Soltu.DM.S001100	Kunitz family trypsin and protease inhibitor protein	3.08188	0.0211118
Soltu.DM.12G020520	GDSL-like Lipase/Acylhydrolase superfamily protein	3.07415	0.0166154
Soltu.DM.02G019480	zinc finger (C2H2 type) family protein	3.07067	0.00506063
Soltu.DM.08G014290	hypothetical protein	-3.06959	0.00576381
Soltu.DM.05G023310	myb domain protein	3.06606	0.0295652
Soltu.DM.10G024530	UDP-glucosyl transferase 73C6	3.06493	0.00127637
Soltu.DM.04G003430	vacuolar iron transporter	3.06447	0.0266278
Soltu.DM.05G000080	Rubisco methyltransferase family protein	3.064	0.0104742
Soltu.DM.01G024180	Eukaryotic aspartyl protease family protein	3.0624	2.45241e-07
Soltu.DM.07G016210	Carboxypeptidase A inhibitor domain containing protein	3.06238	0.0308987
Soltu.DM.11G024480	Glycosyl hydrolase family protein	3.06152	0.00870356
Soltu.DM.01G043840	conserved hypothetical protein	3.06099	0.0106662
Soltu.DM.02G010430	carbonic anhydrase	3.05607	0.00301618
Soltu.DM.10G015760	cold, circadian rhythm, and rna binding	3.04527	0.0453342
Soltu.DM.11G016790	osmotin	3.04421	0.00190859
Soltu.DM.02G016320	Cysteine proteinases superfamily protein	3.0442	0.000213574
Soltu.DM.02G026700	conserved hypothetical protein	3.0423	0.0110154
Soltu.DM.07G023410	BES1/BZR1 homolog	3.04146	0.0453342
Soltu.DM.09G023300	Rubber elongation factor protein (REF)	3.0289	0.0203604
Soltu.DM.11G007620	conserved hypothetical protein	3.0288	0.006665
Soltu.DM.02G024280	fructose-bisphosphate aldolase	3.0246	0.00275411
Soltu.DM.02G016880	O-methyltransferase family protein	3.02435	0.00521746
Soltu.DM.10G006750	cytochrome P450, family 71, subfamily A, polypeptide	3.0243	0.0136378
Soltu.DM.12G020480	GDSL-like Lipase/Acylhydrolase superfamily protein	3.02363	0.02483
Soltu.DM.02G030930	serine carboxypeptidase-like	3.02244	0.0125124
Soltu.DM.03G018450	Kunitz family trypsin and protease inhibitor protein	3.02108	0.0166129
Soltu.DM.01G032760	D-isomer specific 2-hydroxyacid dehydrogenase family protein	3.01487	0.00317029
Soltu.DM.03G020050	homolog of Medicago truncatula MTN3	3.0144	0.0262205
Soltu.DM.08G025970	photolyase	3.0133	0.0445577
Soltu.DM.03G013680	cytochrome P450, family 714, subfamily A, polypeptide	3.01136	0.000805851
Soltu.DM.02G017810	allantoinase	3.01025	0.00408735
Soltu.DM.03G021940	P-loop containing nucleoside triphosphate hydrolases superfamily protein	3.00884	0.0156786
Soltu.DM.09G021200	ethylene response factor	3.00523	0.0284538
Soltu.DM.09G006440	ROP interactive partner	3.0012	0.0108878
Soltu.DM.12G001510	alpha/beta-Hydrolases superfamily protein	3.001	0.00320595
Soltu.DM.12G029590	FAD/NAD(P)-binding oxidoreductase family protein	3.0003	0.000841323
Soltu.DM.02G023710	oligopeptide transporter	2.98883	0.00261949
Soltu.DM.02G020620	KNOX/ELK homeobox transcription factor	2.98524	0.0428886
Soltu.DM.03G022770	Haloacid dehalogenase-like hydrolase (HAD) superfamily protein	2.98166	1.90374e-05
Soltu.DM.06G014700	Signal transduction histidine kinase, hybrid-type, ethylene sensor	2.97636	1.37054e-10
Soltu.DM.01G023440	inosine-uridine preferring nucleoside hydrolase family protein	2.97524	0.0334882
Soltu.DM.10G016910	plasma membrane intrinsic protein 1;5	2.97387	0.0127598
Soltu.DM.02G007600	Acyl-CoA N-acyltransferases (NAT) superfamily protein	2.97337	0.0201563
Soltu.DM.12G009400	NAD(P)-binding Rossmann-fold superfamily protein	2.97135	0.0441961
Soltu.DM.07G002740	serine-rich protein-related	2.96899	0.00938915
Soltu.DM.04G017680	Cold and drought-regulated protein CORA	2.96827	0.00139468
Soltu.DM.10G000040	pseudo-response regulator	2.96566	0.00174412
Soltu.DM.01G034180	1-amino-cyclopropane-1-carboxylate synthase	2.96489	0.00435169
Soltu.DM.06G028940	cystatin B	2.96266	0.0301858
Soltu.DM.01G022220	conserved hypothetical protein	2.95875	0.0279948
Soltu.DM.08G005120	Basic helix-loop-helix (bHLH) DNA-binding family protein	2.95617	0.00817613
Soltu.DM.08G001610	Acyl transferase/acyl hydrolase/lysophospholipase superfamily protein	2.95219	0.000335447
Soltu.DM.04G034340	ADR1-like	2.94542	7.87044e-09
Soltu.DM.12G009420	Cytochrome P450 superfamily protein	2.93569	3.42026e-09
Soltu.DM.11G001010	Transducin/WD40 repeat-like superfamily protein	2.93491	0.0469428
Soltu.DM.11G026310	S-adenosyl-L-methionine-dependent methyltransferases superfamily protein	2.93099	0.0495184
Soltu.DM.05G022460	PYR1-like	2.9286	0.0110154
Soltu.DM.11G023290	GTP binding Elongation factor Tu family protein	2.92371	0.000763009
Soltu.DM.03G035890	actin binding protein family	2.92352	0.0148253
Soltu.DM.01G033970	ferric reduction oxidase	2.92267	0.00969396
Soltu.DM.08G016590	hypothetical protein	2.92184	0.0421754
Soltu.DM.12G027320	Cytosol aminopeptidase family protein	2.91095	0.00130744
Soltu.DM.08G005470	lipoxygenase	2.90719	0.00301618
Soltu.DM.09G005870	plasma membrane intrinsic protein 2A	2.89411	0.00331474
Soltu.DM.04G006710	hypothetical protein	2.89355	0.000785035
Soltu.DM.05G015790	Acyl-CoA N-acyltransferases (NAT) superfamily protein	2.89337	0.0361107
Soltu.DM.05G023400	ATP-citrate lyase B-1	2.89289	0.0272908
Soltu.DM.01G037810	receptor like protein	2.88216	0.012082
Soltu.DM.01G032780	D-isomer specific 2-hydroxyacid dehydrogenase family protein	2.8779	0.00674163
Soltu.DM.08G030230	UDP-Glycosyltransferase superfamily protein	2.87554	0.000756302
Soltu.DM.03G018440	Kunitz family trypsin and protease inhibitor protein	2.8741	0.000535723
Soltu.DM.12G014940	Exostosin family protein	2.87404	0.00148258
Soltu.DM.05G007640	UDP-glucosyl transferase 74B1	2.8729	0.00624462
Soltu.DM.03G018670	kunitz trypsin inhibitor	2.86863	0.0149593
Soltu.DM.02G031190	Cyclic nucleotide-regulated ion channel family protein	2.86644	0.0187974
Soltu.DM.07G017540	terpene synthase	2.86614	0.038232
Soltu.DM.02G033310	WEB family protein At4g27595, chloroplastic	2.86	0.00575469
Soltu.DM.03G030730	Tetratricopeptide repeat (TPR)-like superfamily protein	2.85992	0.0344846
Soltu.DM.06G022050	glutamate receptor 2.8	2.85948	0.00317029
Soltu.DM.06G002140	basic helix-loop-helix (bHLH) DNA-binding superfamily protein	2.85935	0.0340256
Soltu.DM.03G003940	P-loop containing nucleoside triphosphate hydrolases superfamily protein	2.85933	0.00573213
Soltu.DM.02G019840	methylesterase PCR A	2.85592	0.00644565
Soltu.DM.03G020020	homolog of Medicago truncatula MTN3	2.85202	0.0280303
Soltu.DM.03G018100	HXXXD-type acyl-transferase family protein	2.84673	0.00178233
Soltu.DM.07G001980	CAP (Cysteine-rich secretory proteins, Antigen 5, and Pathogenesis-related 1 protein) superfamily protein	2.84616	0.00788448
Soltu.DM.03G011620	Ribosomal protein S13/S18 family	2.83561	0.0288353
Soltu.DM.07G023370	TRICHOME BIREFRINGENCE-LIKE	2.83472	0.0192701
Soltu.DM.07G021820	Leucine-rich repeat transmembrane protein kinase	2.83366	1.48266e-05
Soltu.DM.09G030460	Glycine rich protein family domain containing protein	2.83276	0.00420069
Soltu.DM.12G009660	multidrug resistance-associated protein	2.83031	8.82322e-05
Soltu.DM.09G025900	Serine protease inhibitor, potato inhibitor I-type family protein	2.82967	0.0379325
Soltu.DM.10G026580	cytochrome P450, family 96, subfamily A, polypeptide	2.82895	0.00646837
Soltu.DM.03G018410	beta-hydroxylase	2.82415	0.0298101
Soltu.DM.08G022520	myb domain protein	2.82101	0.027709
Soltu.DM.03G033430	Transducin/WD40 repeat-like superfamily protein	2.81931	0.0322214
Soltu.DM.05G022340	Peroxidase superfamily protein	2.81931	0.0262677
Soltu.DM.11G006490	ferredoxin	2.81906	0.0129634
Soltu.DM.09G025800	zinc knuckle (CCHC-type) family protein	2.81538	0.0166981
Soltu.DM.04G031760	amino acid permease	2.81398	0.000108584
Soltu.DM.10G017880	basic chitinase	2.81352	0.00735296
Soltu.DM.10G024970	IQ calmodulin-binding motif family protein	2.80801	0.000156861
Soltu.DM.04G021800	myo-inositol-1-phosphate synthase	2.80395	0.0089812
Soltu.DM.09G002770	glycosyl hydrolase 9B1	2.80295	0.034867
Soltu.DM.06G005440	Major facilitator superfamily protein	2.80266	3.59027e-05
Soltu.DM.01G049590	Glucose-1-phosphate adenylyltransferase family protein	2.80153	0.000250517
Soltu.DM.12G009520	NAD(P)-binding Rossmann-fold superfamily protein	2.80142	8.57886e-05
Soltu.DM.06G027450	Kunitz family trypsin and protease inhibitor protein	2.79377	0.0122538
Soltu.DM.12G029870	Subtilase family protein	2.78053	0.0231186
Soltu.DM.10G021890	WRKY DNA-binding protein	2.78022	0.00166426
Soltu.DM.07G004930	hypothetical protein	2.77567	0.0389467
Soltu.DM.12G027790	hypothetical protein	-2.77528	0.019673
Soltu.DM.05G003160	LOB domain-containing protein	2.77397	0.00891906
Soltu.DM.11G011180	nodulin MtN21 /EamA-like transporter family protein	2.77354	0.0287815
Soltu.DM.02G030250	NSP-interacting kinase	2.77074	0.0252407
Soltu.DM.07G025230	Ribosomal protein L2 family	2.77	0.0404316
Soltu.DM.09G005860	plasma membrane intrinsic protein 2;4	2.76992	2.45357e-05
Soltu.DM.03G018620	Trypsin and protease inhibitor domain containing protein	2.76897	0.00527615
Soltu.DM.02G023880	Chalcone-flavanone isomerase family protein	2.76445	0.0333026
Soltu.DM.03G016740	dehydration response element B1A	-2.76436	5.70505e-06
Soltu.DM.03G025390	cytochrome P450, family 71, subfamily A, polypeptide	2.75618	3.30267e-05
Soltu.DM.08G008440	hypothetical protein	2.75271	0.00174412
Soltu.DM.06G013310	mitogen-activated protein kinase kinase kinase	-2.75228	0.00313825
Soltu.DM.10G020410	conserved hypothetical protein	2.74496	0.0337189
Soltu.DM.09G027720	MLP-like protein	2.74365	0.0227435
Soltu.DM.S001010	Sar8.2 family domain containing protein	2.7399	0.0031591
Soltu.DM.05G018280	alpha/beta-Hydrolases superfamily protein	2.739	0.0383043
Soltu.DM.03G026940	ABC2 homolog	2.73606	0.00186352
Soltu.DM.04G027850	Dynamin related protein 4C	2.72995	0.0461073
Soltu.DM.03G016730	dehydration response element B1A	-2.72978	0.00248015
Soltu.DM.04G012270	sodium/calcium exchanger family protein / calcium-binding EF hand family protein	2.72761	0.0368264
Soltu.DM.02G014700	GDSL-like Lipase/Acylhydrolase superfamily protein	2.72559	0.0445754
Soltu.DM.10G023640	subtilase 1.3	2.72377	0.0289898
Soltu.DM.08G001530	Acyl transferase/acyl hydrolase/lysophospholipase superfamily protein	2.72302	0.0224071
Soltu.DM.11G026500	C2H2 and C2HC zinc fingers superfamily protein	-2.71246	1.56901e-07
Soltu.DM.01G006670	receptor like protein	2.71012	0.0466464
Soltu.DM.02G031850	Homeobox-leucine zipper protein family	2.7088	0.0295521
Soltu.DM.03G007610	Transmembrane amino acid transporter family protein	2.70465	0.00758674
Soltu.DM.06G023910	Tetratricopeptide repeat (TPR)-like superfamily protein	2.70395	7.42353e-06
Soltu.DM.01G035600	NADPH:quinone oxidoreductase	2.70293	0.0180208
Soltu.DM.06G008810	FIZZY-related	2.70287	0.0280758
Soltu.DM.09G025910	Serine protease inhibitor, potato inhibitor I-type family protein	2.70183	0.0110826
Soltu.DM.07G027810	Chaperone DnaJ-domain superfamily protein	2.70008	0.003823
Soltu.DM.06G026460	Xanthine/uracil permease family protein	2.69977	0.0266675
Soltu.DM.04G027650	Peroxidase superfamily protein	2.6989	0.00102434
Soltu.DM.08G029980	YELLOW STRIPE like	2.69509	6.51128e-05
Soltu.DM.08G020370	nine-cis-epoxycarotenoid dioxygenase	2.69228	0.00340747
Soltu.DM.04G031930	Homeobox-leucine zipper protein family	2.68932	0.0216104
Soltu.DM.06G009010	expansin A4	2.68783	0.0155844
Soltu.DM.02G014950	Leucine-rich repeat transmembrane protein kinase	2.6784	0.000582362
Soltu.DM.02G017530	hypothetical protein	2.67353	0.0260637
Soltu.DM.11G005450	UDP-Glycosyltransferase superfamily protein	2.65935	0.0101528
Soltu.DM.03G033640	ATP binding microtubule motor family protein	2.6505	0.0348436
Soltu.DM.09G005280	xyloglucan endotransglucosylase/hydrolase	2.64366	0.0278255
Soltu.DM.04G028540	TGACG motif-binding factor	2.64242	0.0280303
Soltu.DM.07G016220	Carboxypeptidase A inhibitor domain containing protein	2.63843	0.00931075
Soltu.DM.03G016750	dehydration response element B1A	-2.63504	0.000805942
Soltu.DM.02G009940	Protein of unknown function (DUF1637)	2.6334	0.0231933
Soltu.DM.06G024060	zinc-finger protein	2.61365	0.049601
Soltu.DM.02G008230	PATATIN-like protein	2.6111	2.33472e-05
Soltu.DM.07G024950	Wound-responsive family protein	2.6101	0.0053228
Soltu.DM.03G015460	Plant invertase/pectin methylesterase inhibitor superfamily protein	2.60798	0.0158811
Soltu.DM.08G028950	hypothetical protein	2.60444	0.0445577
Soltu.DM.03G021060	Protein kinase family protein with ARM repeat domain	2.59956	0.00485
Soltu.DM.08G003120	Pectinacetylesterase family protein	2.59953	2.20297e-05
Soltu.DM.03G012110	UDP-glucosyl transferase 85A2	2.59782	0.0256569
Soltu.DM.03G017620	Arabidopsis thaliana protein of unknown function (DUF821)	2.59606	0.0231499
Soltu.DM.12G026990	Sar8.2 family domain containing protein	2.59318	0.00748166
Soltu.DM.02G033230	Raffinose synthase family protein	-2.5856	0.0373983
Soltu.DM.01G017610	Integrase-type DNA-binding superfamily protein	2.58395	0.0491099
Soltu.DM.10G003720	allene oxide synthase	2.58252	0.00247622
Soltu.DM.12G029470	FAD/NAD(P)-binding oxidoreductase family protein	2.5797	0.00762229
Soltu.DM.08G028450	hypothetical protein	2.56868	0.0461073
Soltu.DM.08G010200	cytochrome P450, family 71, subfamily B, polypeptide	-2.55946	0.0474941
Soltu.DM.09G004590	hypothetical protein	2.55791	9.03128e-05
Soltu.DM.03G014050	myb domain protein	2.55728	0.0250424
Soltu.DM.08G002700	basic leucine zipper	2.55671	0.0239912
Soltu.DM.03G027000	WRKY DNA-binding protein	2.55112	0.00794319
Soltu.DM.03G018580	Kunitz family trypsin and protease inhibitor protein	2.55039	0.00317029
Soltu.DM.09G023040	Phototropic-responsive NPH3 family protein	2.54818	0.00783872
Soltu.DM.04G005780	NB-ARC domain-containing disease resistance protein	2.54531	0.0071963
Soltu.DM.07G014000	zinc transporter 5 precursor	2.54242	0.0114042
Soltu.DM.03G012120	UDP-glucosyl transferase 85A2	2.53752	0.00232815
Soltu.DM.03G017000	S-adenosyl-L-methionine-dependent methyltransferases superfamily protein	2.53653	0.0281772
Soltu.DM.03G016710	dehydration response element B1A	-2.53284	0.000361583
Soltu.DM.01G044570	UDP-glucosyl transferase 85A7	2.52781	0.00344833
Soltu.DM.03G023620	Potato type II proteinase inhibitor family domain containing protein	2.52276	0.0192982
Soltu.DM.01G031820	arginase	2.51863	0.0374854
Soltu.DM.08G013390	hypothetical protein	2.51683	0.0336136
Soltu.DM.12G005720	Plant protein of unknown function (DUF827)	2.51057	0.0164323
Soltu.DM.01G027370	carotenoid cleavage dioxygenase	2.51034	0.0271265
Soltu.DM.04G004270	indeterminate(ID)-domain	2.50014	0.0015751
Soltu.DM.02G016940	Seven transmembrane MLO family protein	2.49684	0.0294256
Soltu.DM.03G027900	Putative thiol-disulphide oxidoreductase DCC	2.49285	0.0327858
Soltu.DM.11G020750	Protein of unknown function (DUF1635)	2.48933	0.000361398
Soltu.DM.01G005240	Glycosyl hydrolase superfamily protein	2.48853	0.00400695
Soltu.DM.01G037020	phototropin	2.48698	0.0156786
Soltu.DM.12G006670	cysteine-rich RLK (RECEPTOR-like protein kinase)	2.48643	0.0334003
Soltu.DM.01G032120	AT-hook motif nuclear-localized protein	2.48295	0.0373983
Soltu.DM.05G026770	photosystem I light harvesting complex gene	2.47978	0.0308572
Soltu.DM.11G002250	elicitor-activated gene 3-2	2.46893	0.0295652
Soltu.DM.03G036460	indeterminate(ID)-domain	2.46837	0.00109161
Soltu.DM.11G026620	myb domain protein	2.4682	0.00545397
Soltu.DM.03G006090	methyl esterase	2.46791	0.000242886
Soltu.DM.08G001520	PATATIN-like protein	2.46056	0.0360514
Soltu.DM.10G026480	NAD(P)-binding Rossmann-fold superfamily protein	2.45848	0.00924572
Soltu.DM.07G019020	conserved hypothetical protein	2.4523	0.0480903
Soltu.DM.02G006700	Major facilitator superfamily protein	2.44811	0.00500808
Soltu.DM.12G029530	FAD/NAD(P)-binding oxidoreductase family protein	2.44712	0.0294906
Soltu.DM.02G027810	Acetamidase/Formamidase family protein	2.44466	6.75366e-05
Soltu.DM.04G033040	cytochrome P450, family 81, subfamily D, polypeptide	2.43953	6.32111e-05
Soltu.DM.10G019450	Thiamine pyrophosphate dependent pyruvate decarboxylase family protein	2.43918	2.16841e-05
Soltu.DM.04G005240	high chlorophyll fluorescent	2.43645	0.0279948
Soltu.DM.06G003020	BCL-2-associated athanogene	-2.43585	0.002939
Soltu.DM.04G004710	conserved hypothetical protein	2.43303	0.0491099
Soltu.DM.06G009480	Double Clp-N motif-containing P-loop nucleoside triphosphate hydrolases superfamily protein	2.42574	0.00898923
Soltu.DM.08G001560	Acyl transferase/acyl hydrolase/lysophospholipase superfamily protein	2.42311	0.0431853
Soltu.DM.08G016380	ABC-2 and Plant PDR ABC-type transporter family protein	2.42305	0.0305732
Soltu.DM.03G029030	COBRA-like extracellular glycosyl-phosphatidyl inositol-anchored protein family	2.4153	0.00397482
Soltu.DM.10G023850	Subtilisin-like serine endopeptidase family protein	2.41478	0.00545397
Soltu.DM.12G004930	OPC-8:0 CoA ligase1	2.41383	0.00518498
Soltu.DM.06G031040	P-loop containing nucleoside triphosphate hydrolases superfamily protein	2.40475	0.0392637
Soltu.DM.06G014690	conserved hypothetical protein	2.40185	0.0269034
Soltu.DM.09G006120	C2H2-like zinc finger protein	2.39127	0.0344846
Soltu.DM.04G038060	Predicted AT-hook DNA-binding family protein	2.39084	0.0364184
Soltu.DM.06G013540	phosphatase-related	2.38349	5.24506e-06
Soltu.DM.04G024910	metallothionein 2B	2.38304	0.0164458
Soltu.DM.10G007000	peroxin 11c	2.38195	0.0131626
Soltu.DM.09G026190	2-oxoglutarate (2OG) and Fe(II)-dependent oxygenase superfamily protein	2.37949	0.00343923
Soltu.DM.11G005440	UDP-Glycosyltransferase superfamily protein	2.37781	5.56666e-06
Soltu.DM.04G004120	K uptake transporter	2.37729	0.00111522
Soltu.DM.10G005010	Protein NUCLEAR FUSION DEFECTIVE 6, chloroplastic/mitochondrial	2.37662	0.0445577
Soltu.DM.01G001840	peroxidase	2.37655	0.00367519
Soltu.DM.09G015700	Sodium Bile acid symporter family	2.37447	0.00110848
Soltu.DM.09G030450	Glycine-rich protein	2.3721	0.0474052
Soltu.DM.05G009970	hypothetical protein	2.36887	0.0445577
Soltu.DM.02G029230	PATATIN-like protein	2.36734	7.42634e-06
Soltu.DM.08G025160	Lactate/malate dehydrogenase family protein	2.36702	9.03128e-05
Soltu.DM.03G018650	Trypsin and protease inhibitor domain containing protein	2.3605	0.009194
Soltu.DM.02G023030	Arabidopsis protein of unknown function (DUF241)	-2.35678	0.0321167
Soltu.DM.04G005050	Plant protein of unknown function (DUF247)	2.35111	0.0189642
Soltu.DM.03G018480	Trypsin and protease inhibitor domain containing protein	2.35095	0.0428942
Soltu.DM.08G018970	Nucleotide-diphospho-sugar transferase family protein	2.34882	0.0360158
Soltu.DM.04G034960	UDP-Glycosyltransferase superfamily protein	2.34419	0.0144119
Soltu.DM.03G024660	cytochrome P450, family 94, subfamily B, polypeptide	2.34336	0.00646837
Soltu.DM.04G012440	fatty acid desaturase	2.34106	0.000282165
Soltu.DM.05G002970	Major facilitator superfamily protein	2.33959	0.00154693
Soltu.DM.03G016410	phosphoglucomutase	2.33918	0.000361398
Soltu.DM.04G033980	AP2/B3-like transcriptional factor family protein	2.33917	0.0262205
Soltu.DM.06G004480	Protein of unknown function (DUF1635)	-2.33091	0.0216257
Soltu.DM.08G011110	indole-3-acetic acid inducible	-2.33061	0.0487822
Soltu.DM.08G001640	Acyl transferase/acyl hydrolase/lysophospholipase superfamily protein	2.32703	0.0269034
Soltu.DM.06G000530	Adenine nucleotide alpha hydrolases-like superfamily protein	2.32553	0.00361312
Soltu.DM.01G028630	Bifunctional inhibitor/lipid-transfer protein/seed storage 2S albumin superfamily protein	2.31499	0.0356969
Soltu.DM.05G005190	expansin A15	2.3089	0.0384681
Soltu.DM.08G005400	lipoxygenase	2.30745	0.00844177
Soltu.DM.11G025170	cell wall-associated kinase	2.30314	0.00644565
Soltu.DM.11G026060	phototropin	2.30009	0.00246216
Soltu.DM.02G028070	Auxin-responsive GH3 family protein	2.29886	0.00627629
Soltu.DM.01G041520	Leucine-rich repeat protein kinase family protein	2.29219	0.0053228
Soltu.DM.03G029090	cytochrome P450, family 78, subfamily A, polypeptide	2.28991	0.0289898
Soltu.DM.03G024900	cysteine-rich RLK (RECEPTOR-like protein kinase)	2.28436	0.0113115
Soltu.DM.07G014960	B-box type zinc finger protein with CCT domain	2.28385	0.0288353
Soltu.DM.09G010750	lipid transfer protein	2.2833	0.0339825
Soltu.DM.04G027660	Peroxidase superfamily protein	2.28276	0.0474941
Soltu.DM.03G014890	structural maintenance of chromosomes	2.27983	0.0248945
Soltu.DM.01G005660	CBL-interacting protein kinase	2.274	0.000437629
Soltu.DM.11G007700	3-oxo-5-alpha-steroid 4-dehydrogenase family protein	2.27209	0.0408528
Soltu.DM.04G002940	Calcium-dependent lipid-binding (CaLB domain) family protein	2.26044	0.0335525
Soltu.DM.08G021330	S-adenosyl-L-methionine-dependent methyltransferases superfamily protein	2.25709	0.000156861
Soltu.DM.10G020780	myb domain protein	2.25646	0.0264034
Soltu.DM.08G015220	Ankyrin repeat family protein	2.25613	0.000984655
Soltu.DM.05G020520	Nucleic acid-binding, OB-fold-like protein	2.25385	0.0469989
Soltu.DM.08G020440	alternative oxidase 1D	2.24827	0.0441055
Soltu.DM.06G022410	Pyridoxal-5'-phosphate-dependent enzyme family protein	2.24611	0.00916228
Soltu.DM.04G004220	Potassium transporter family protein	2.24527	7.22926e-06
Soltu.DM.01G044910	Phototropic-responsive NPH3 family protein	2.24401	0.00132223
Soltu.DM.03G025960	ferric reduction oxidase	2.24261	0.0390983
Soltu.DM.03G026510	conserved hypothetical protein	2.23257	0.00175961
Soltu.DM.09G022100	Leucine-rich repeat receptor-like protein kinase family protein	2.23226	0.00472719
Soltu.DM.08G025950	IRK-interacting protein	2.22513	0.0226449
Soltu.DM.01G050940	Major facilitator superfamily protein	2.22492	0.0134183
Soltu.DM.08G004540	Late embryogenesis abundant (LEA) hydroxyproline-rich glycoprotein family	2.2243	0.00303647
Soltu.DM.02G004080	conserved hypothetical protein	2.22024	0.0053393
Soltu.DM.11G025160	2-oxoglutarate (2OG) and Fe(II)-dependent oxygenase superfamily protein	2.21912	0.0422161
Soltu.DM.07G016750	ethylene-forming enzyme	2.21813	9.24082e-09
Soltu.DM.07G018990	2-oxoglutarate (2OG) and Fe(II)-dependent oxygenase superfamily protein	2.21739	0.0466464
Soltu.DM.11G025120	2-oxoglutarate (2OG) and Fe(II)-dependent oxygenase superfamily protein	2.21552	0.00382529
Soltu.DM.12G009410	NAD(P)-binding Rossmann-fold superfamily protein	2.21518	0.00816171
Soltu.DM.02G007630	Phototropic-responsive NPH3 family protein	2.20372	0.0152712
Soltu.DM.03G030220	glutathione S-transferase tau	2.20299	0.0382297
Soltu.DM.04G038100	cyclin-dependent kinase B2;2	2.20205	0.0493742
Soltu.DM.03G030980	cinnamoyl coa reductase	2.2001	0.0258191
Soltu.DM.01G025170	gibberellin 2-oxidase	2.19043	0.0326505
Soltu.DM.09G030340	Glycine-rich protein family	2.18703	0.0187964
Soltu.DM.04G037030	calcium-dependent protein kinase	2.18611	0.0222198
Soltu.DM.09G024250	receptor-like protein kinase	2.18326	0.0120395
Soltu.DM.05G002810	alpha/beta-Hydrolases superfamily protein	2.18219	0.00301618
Soltu.DM.12G022710	Protein kinase superfamily protein	2.18206	0.00466494
Soltu.DM.03G006240	calmodulin-like	2.1791	0.0378585
Soltu.DM.09G025840	Serine protease inhibitor, potato inhibitor I-type family protein	2.16818	0.029986
Soltu.DM.02G029270	mitogen-activated protein kinase kinase kinase	2.16035	0.0315391
Soltu.DM.03G010850	Rhodanese/Cell cycle control phosphatase superfamily protein	2.15781	0.0384174
Soltu.DM.12G011080	UDP-Glycosyltransferase superfamily protein	2.1565	0.000793944
Soltu.DM.09G025880	Serine protease inhibitor, potato inhibitor I-type family protein	2.15613	0.0275821
Soltu.DM.02G019240	S-locus lectin protein kinase family protein	2.15515	0.00509188
Soltu.DM.02G014530	2-oxoglutarate (2OG) and Fe(II)-dependent oxygenase superfamily protein	2.15269	0.017388
Soltu.DM.01G007170	PAR1 protein	2.15064	0.0466464
Soltu.DM.03G003090	P-loop containing nucleoside triphosphate hydrolases superfamily protein	2.14983	0.00671795
Soltu.DM.03G018680	Kunitz family trypsin and protease inhibitor protein	2.14862	0.048281
Soltu.DM.03G016700	dehydration response element B1A	-2.14549	0.019182
Soltu.DM.05G003560	Protein kinase superfamily protein	2.14235	0.00509188
Soltu.DM.10G008520	multidrug resistance-associated protein	2.14109	0.0477119
Soltu.DM.06G029890	cytochrome P450, family 94, subfamily C, polypeptide	2.13603	0.0437806
Soltu.DM.08G014670	Polyketide cyclase/dehydrase and lipid transport superfamily protein	2.13499	0.00150815
Soltu.DM.04G027770	homolog of carrot EP3-3 chitinase	2.12883	0.00150815
Soltu.DM.07G001900	CONSTANS-like	2.12427	0.000371655
Soltu.DM.07G000250	Glycosyl hydrolase family protein with chitinase insertion domain	2.12338	0.030836
Soltu.DM.02G031960	Protein of unknown function (DUF1637)	2.12017	0.00123021
Soltu.DM.07G022290	ADP glucose pyrophosphorylase	2.11673	0.00361312
Soltu.DM.10G020840	myb domain protein	2.11658	0.0337189
Soltu.DM.03G003010	serine-type endopeptidase inhibitors	2.11153	0.0487822
Soltu.DM.02G027940	Protein of unknown function (DUF1230)	2.10947	0.0444901
Soltu.DM.02G027540	Galactosyl transferase GMA12/MNN10 family protein	2.10796	0.0213536
Soltu.DM.04G038220	DUF4228 domain containing protein	2.10644	0.0249383
Soltu.DM.10G023160	Protein of unknown function (DUF668)	-2.10215	0.00572347
Soltu.DM.06G031190	C2H2-type zinc finger family protein	-2.0997	0.00985751
Soltu.DM.04G033700	alpha-amylase-like	2.0987	0.0123183
Soltu.DM.03G035320	HD-ZIP IV family of homeobox-leucine zipper protein with lipid-binding START domain	2.09518	0.0113549
Soltu.DM.08G004310	IQ-domain	2.09327	0.0164852
Soltu.DM.06G030090	Stabilizer of iron transporter SufD / Polynucleotidyl transferase	2.0932	0.0113549
Soltu.DM.03G016720	dehydration response element B1A	-2.09219	0.0138015
Soltu.DM.09G025850	Serine protease inhibitor, potato inhibitor I-type family protein	2.08587	0.040026
Soltu.DM.10G005660	hypothetical protein	-2.07934	0.00143937
Soltu.DM.03G015490	Plant invertase/pectin methylesterase inhibitor superfamily protein	2.07421	0.0319329
Soltu.DM.08G012710	WRKY DNA-binding protein	2.06421	0.0329053
Soltu.DM.01G029440	plant U-box	2.0614	0.0344363
Soltu.DM.01G000220	Cytochrome b561/ferric reductase transmembrane protein family	-2.05203	0.0340033
Soltu.DM.06G003380	maternal effect embryo arrest	-2.05181	1.2183e-06
Soltu.DM.06G030600	indeterminate(ID)-domain	2.04742	0.0361107
Soltu.DM.05G027180	ABC-2 type transporter family protein	2.04665	0.0357229
Soltu.DM.06G022630	indeterminate(ID)-domain	2.03917	0.00472719
Soltu.DM.12G002370	phragmoplast-associated kinesin-related protein, putative	2.039	0.0258191
Soltu.DM.03G028480	calcium sensing receptor	2.03769	0.00130744
Soltu.DM.02G023620	histidine kinase	2.03733	0.0130871
Soltu.DM.03G037030	inter-alpha-trypsin inhibitor heavy chain-related	2.03724	0.0461073
Soltu.DM.03G009320	Peptidase S41 family protein	2.03042	0.0211008
Soltu.DM.07G014010	dicarboxylate transport 2.1	-2.02127	0.0437806
Soltu.DM.01G001260	receptor like protein	2.01907	0.0258191
Soltu.DM.07G018440	hypothetical protein	-2.01642	0.00315092
Soltu.DM.03G005050	Leucine-rich receptor-like protein kinase family protein	2.01534	0.0409713
Soltu.DM.09G030300	cytochrome P450, family 83, subfamily B, polypeptide	2.01257	0.039607
Soltu.DM.12G000130	chromomethylase	2.0108	0.0108316
Soltu.DM.02G020420	aspartic proteinase A1	2.01069	0.0121122
Soltu.DM.09G025600	acylaminoacyl-peptidase-related	2.00715	0.00435169

## Sheet: S3
Table S3. Differentially expressed genes (DEGs) in the tuber "response to Strep (2,4-D)." A total of 1,580 DEGs were identified via DESeq2 utilizing read pair counts by gene, with an adjusted p-value cutoff of < 0.05 and a |log2(fold-change)| cut-off of 2.0. Upregulated genes (n = 1,135) are highlighted in green and downregulated (n = 445) genes are highlighted in red.
gene ID	gene function	log2FC	adj. p-value
Soltu.DM.S001640	Disease resistance protein (TIR-NBS-LRR class) family	-20.3714	6.6976e-05
Soltu.DM.04G027510	Cytochrome P450 superfamily protein	8.72543	8.84808e-17
Soltu.DM.11G026310	S-adenosyl-L-methionine-dependent methyltransferases superfamily protein	8.40554	4.16785e-15
Soltu.DM.04G024100	ethylene response factor	8.29102	3.02147e-08
Soltu.DM.06G032730	Peroxidase superfamily protein	-8.2837	0.0193488
Soltu.DM.03G020050	homolog of Medicago truncatula MTN3	8.15391	1.65215e-11
Soltu.DM.08G030060	Basic helix-loop-helix (bHLH) DNA-binding family protein	7.99468	7.34728e-08
Soltu.DM.09G020230	chlorophyllase	7.89257	8.82681e-07
Soltu.DM.05G022690	HXXXD-type acyl-transferase family protein	7.76641	1.32984e-15
Soltu.DM.10G007630	basic helix-loop-helix (bHLH) DNA-binding superfamily protein	7.67375	4.53822e-08
Soltu.DM.11G004710	terpene synthase	7.40955	1.40419e-05
Soltu.DM.06G024340	Hydroxyproline-rich systemin	7.31147	5.59618e-05
Soltu.DM.01G003100	Putative lysine decarboxylase family protein	7.3017	4.89112e-05
Soltu.DM.09G030190	cytochrome P450, family 83, subfamily B, polypeptide	7.15564	2.6282e-07
Soltu.DM.12G008490	Thiamin diphosphate-binding fold (THDP-binding) superfamily protein	7.14001	8.98184e-08
Soltu.DM.03G023680	serine-type endopeptidase inhibitors	7.13065	0.000317525
Soltu.DM.08G001520	PATATIN-like protein	7.11406	6.85078e-17
Soltu.DM.03G020020	homolog of Medicago truncatula MTN3	7.08112	1.15581e-16
Soltu.DM.07G016780	ethylene-forming enzyme	-7.01298	0.000499384
Soltu.DM.06G034700	PATATIN-like protein	6.98966	0.0011903
Soltu.DM.03G023510	Kunitz family trypsin and protease inhibitor protein	6.95948	5.00294e-11
Soltu.DM.01G048780	allene oxide synthase	6.9157	1.34242e-12
Soltu.DM.10G000020	NAC domain containing protein	6.87746	0.00281658
Soltu.DM.09G030230	cytochrome P450, family 83, subfamily B, polypeptide	6.84669	3.15177e-08
Soltu.DM.12G026130	O-methyltransferase family protein	6.82673	7.42226e-11
Soltu.DM.03G016960	cytochrome P450, family 76, subfamily G, polypeptide	6.81984	0.000106871
Soltu.DM.01G049740	conserved hypothetical protein	6.80401	1.221e-10
Soltu.DM.06G013560	Probable membrane-associated kinase regulator	6.77332	0.0020743
Soltu.DM.02G029440	cytochrome P450, family 76, subfamily C, polypeptide	6.75485	7.61024e-10
Soltu.DM.06G018610	serine-type endopeptidase inhibitors	6.72348	0.00442829
Soltu.DM.03G018470	kunitz trypsin inhibitor	6.65089	1.21256e-06
Soltu.DM.01G040970	terpene synthase	6.62371	0.00185409
Soltu.DM.08G011070	Ankyrin repeat family protein	6.5765	0.00205571
Soltu.DM.11G004760	terpene synthase	6.54389	0.000360116
Soltu.DM.08G001530	Acyl transferase/acyl hydrolase/lysophospholipase superfamily protein	6.51845	3.02309e-13
Soltu.DM.02G014910	Leucine-rich repeat transmembrane protein kinase	6.46932	0.000737921
Soltu.DM.10G001240	Protein of unknown function (DUF3537)	6.44097	0.000589514
Soltu.DM.12G028570	Zinc-binding dehydrogenase family protein	6.4148	2.9191e-07
Soltu.DM.07G021820	Leucine-rich repeat transmembrane protein kinase	6.41338	1.13934e-31
Soltu.DM.12G007600	Integrase-type DNA-binding superfamily protein	6.39043	4.16785e-15
Soltu.DM.06G020650	P-loop containing nucleoside triphosphate hydrolases superfamily protein	6.37282	0.00300542
Soltu.DM.09G007950	peptide transporter	6.327	5.40049e-10
Soltu.DM.04G001920	hypothetical protein	6.32648	0.00592159
Soltu.DM.08G005420	lipoxygenase	6.32068	7.75253e-11
Soltu.DM.06G028930	cystatin B	6.31396	1.37515e-07
Soltu.DM.01G005200	beta-1,3-glucanase	6.28268	0.0447994
Soltu.DM.08G005430	PLAT/LH2 domain-containing lipoxygenase family protein	6.2397	2.16265e-10
Soltu.DM.01G021930	cytochrome P450, family 83, subfamily B, polypeptide	6.22726	0.00565132
Soltu.DM.03G028120	UDP-Glycosyltransferase superfamily protein	6.22606	1.28478e-10
Soltu.DM.10G004100	basic helix-loop-helix (bHLH) DNA-binding superfamily protein	6.22575	0.0122303
Soltu.DM.01G014730	LOB domain-containing protein	6.20034	0.00177494
Soltu.DM.12G005110	expansin	6.17005	0.0145053
Soltu.DM.08G001610	Acyl transferase/acyl hydrolase/lysophospholipase superfamily protein	6.16371	1.09085e-19
Soltu.DM.01G012720	P-loop containing nucleoside triphosphate hydrolases superfamily protein	6.16282	0.0118789
Soltu.DM.04G027540	Cytochrome P450 superfamily protein	6.16229	9.30399e-07
Soltu.DM.07G003640	Tetratricopeptide repeat (TPR)-like superfamily protein	6.16132	2.25537e-06
Soltu.DM.06G028910	cystatin B	6.1388	5.76955e-10
Soltu.DM.08G005410	lipoxygenase	6.13554	2.74248e-09
Soltu.DM.11G004720	Terpenoid cyclases/Protein prenyltransferases superfamily protein	6.12797	6.48439e-05
Soltu.DM.02G031810	hypothetical protein	-6.12727	0.0112149
Soltu.DM.05G011760	cytochrome P450, family 78, subfamily A, polypeptide	6.12068	1.86671e-13
Soltu.DM.10G002230	NAC domain containing protein	6.10821	0.0108121
Soltu.DM.12G000720	Protein kinase family protein with leucine-rich repeat domain	6.10028	0.000161206
Soltu.DM.12G006320	Cellulose-synthase-like C12	6.08798	0.0116646
Soltu.DM.02G029930	PQ-loop repeat family protein / transmembrane family protein	6.07692	0.0170886
Soltu.DM.10G019630	conserved hypothetical protein	6.03997	1.79879e-11
Soltu.DM.06G028940	cystatin B	6.03608	5.98442e-09
Soltu.DM.10G013080	HVA22 homologue A	6.03468	5.03418e-16
Soltu.DM.10G026850	homeobox from Arabidopsis thaliana	6.02469	2.94308e-13
Soltu.DM.04G010200	D-arabinono-1,4-lactone oxidase family protein	6.02285	3.4111e-08
Soltu.DM.10G014430	hypothetical protein	5.96992	0.00760428
Soltu.DM.12G005100	FAD/NAD(P)-binding oxidoreductase family protein	5.9531	0.00302751
Soltu.DM.04G002910	MLP-like protein	5.92802	1.10466e-05
Soltu.DM.11G017780	LOB domain-containing protein	5.91429	0.00134139
Soltu.DM.04G026440	hypothetical protein	5.91081	0.00410894
Soltu.DM.03G019370	C2H2-like zinc finger protein	5.9076	0.000410586
Soltu.DM.03G007720	Glycosyl transferase, family	5.90037	0.0246616
Soltu.DM.12G001760	cell wall / vacuolar inhibitor of fructosidase	5.85018	3.20516e-07
Soltu.DM.09G002820	NAC domain containing protein	5.84068	0.00803918
Soltu.DM.06G012270	myb domain protein	5.82913	0.0256831
Soltu.DM.08G007550	Aldolase-type TIM barrel family protein	5.82639	2.49276e-07
Soltu.DM.06G006590	xyloglucan endotransglucosylase/hydrolase	5.79403	0.00207131
Soltu.DM.07G006210	Organ specific protein domain containing protein	5.77345	1.46075e-07
Soltu.DM.08G005440	lipoxygenase	5.76486	1.04526e-10
Soltu.DM.07G022190	Copper transport protein family	5.75012	0.000258307
Soltu.DM.07G000910	heat shock protein 70B	5.74023	0.00467307
Soltu.DM.04G013080	hypothetical protein	5.74004	0.00804232
Soltu.DM.05G018750	glucose-6-phosphate/phosphate translocator	5.71937	1.82172e-10
Soltu.DM.04G032240	hypothetical protein	5.71149	0.00466396
Soltu.DM.07G001790	Ribonuclease T2 family protein	5.69172	3.93743e-08
Soltu.DM.09G022400	hypothetical protein	5.6765	0.00565154
Soltu.DM.10G029400	NB-ARC domain-containing disease resistance protein	5.65156	0.000235723
Soltu.DM.02G022360	Transcription factor jumonji (jmjC) domain-containing protein	5.6131	1.21455e-09
Soltu.DM.10G023640	subtilase 1.3	5.5956	5.92003e-09
Soltu.DM.07G012900	conserved hypothetical protein	5.56941	0.0410582
Soltu.DM.02G027440	phytosulfokine 6 precursor	5.56811	0.00674089
Soltu.DM.05G023400	ATP-citrate lyase B-1	5.561	3.29497e-07
Soltu.DM.02G007140	peptide met sulfoxide reductase	5.56016	0.000452334
Soltu.DM.12G027320	Cytosol aminopeptidase family protein	5.56014	9.92332e-15
Soltu.DM.10G005930	Heavy metal transport/detoxification superfamily protein	5.55871	2.05198e-07
Soltu.DM.01G019750	Malectin/receptor-like protein kinase family protein	5.55372	0.0116017
Soltu.DM.10G023860	Subtilisin-like serine endopeptidase family protein	5.5352	4.95448e-07
Soltu.DM.12G028160	hypothetical protein	5.52965	0.0127056
Soltu.DM.03G018610	kunitz trypsin inhibitor	5.51727	9.49939e-09
Soltu.DM.01G031820	arginase	5.51284	9.50221e-10
Soltu.DM.04G033100	cytochrome P450, family 81, subfamily K, polypeptide	5.48615	2.9984e-05
Soltu.DM.11G004590	Hyccin domain containing protein	5.47871	0.0110529
Soltu.DM.03G003080	P-loop containing nucleoside triphosphate hydrolases superfamily protein	5.47527	1.34075e-15
Soltu.DM.01G025980	Auxin efflux carrier family protein	5.47419	0.00408353
Soltu.DM.03G014040	myb domain protein	5.47342	0.010301
Soltu.DM.01G049590	Glucose-1-phosphate adenylyltransferase family protein	5.46813	8.65556e-18
Soltu.DM.01G026290	RmlC-like cupins superfamily protein	-5.46794	0.00678656
Soltu.DM.08G005470	lipoxygenase	5.46099	6.06958e-12
Soltu.DM.06G028030	farnesylated protein	5.43477	1.37515e-07
Soltu.DM.03G018620	Trypsin and protease inhibitor domain containing protein	5.4336	6.97637e-12
Soltu.DM.12G022350	light-regulated zinc finger protein	5.42369	0.00260902
Soltu.DM.10G021050	auxin response factor	5.42107	0.00718456
Soltu.DM.12G007380	WRKY DNA-binding protein	5.41163	0.00393126
Soltu.DM.03G035890	actin binding protein family	5.39969	2.86875e-08
Soltu.DM.06G033770	O-methyltransferase	-5.38123	0.00944181
Soltu.DM.04G025990	hypothetical protein	5.38081	1.46825e-07
Soltu.DM.03G023580	Potato type II proteinase inhibitor family domain containing protein	5.37682	1.88429e-10
Soltu.DM.03G002110	Cystathionine beta-synthase (CBS) family protein	5.35748	5.76307e-12
Soltu.DM.04G034090	phospholipase A 2A	5.35609	2.5446e-10
Soltu.DM.12G000370	fatty acid desaturase	5.34001	0.00837396
Soltu.DM.06G012310	MYB-like	5.32662	0.00923965
Soltu.DM.02G022370	tonoplast monosaccharide transporter2	5.32577	0.0193488
Soltu.DM.03G018580	Kunitz family trypsin and protease inhibitor protein	5.31558	1.43092e-14
Soltu.DM.03G016410	phosphoglucomutase	5.31371	8.75099e-24
Soltu.DM.03G007750	Glycosyl transferase, family	5.30989	6.00354e-12
Soltu.DM.07G006120	Organ specific protein domain containing protein	5.30919	1.18452e-06
Soltu.DM.12G025880	basic helix-loop-helix (bHLH) DNA-binding family protein	5.30394	0.04086
Soltu.DM.03G016970	cytochrome P450, family 76, subfamily C, polypeptide	5.28924	0.000265572
Soltu.DM.11G022800	POX (plant homeobox) family protein	5.26684	1.46825e-07
Soltu.DM.05G012690	jasmonate-zim-domain protein	5.26612	2.18287e-13
Soltu.DM.04G023730	hypothetical protein	5.2658	0.000691722
Soltu.DM.10G025810	cytochrome P450, family 82, subfamily C, polypeptide	5.26387	7.89672e-05
Soltu.DM.04G026480	hypothetical protein	5.26273	0.00829871
Soltu.DM.07G016960	HXXXD-type acyl-transferase family protein	5.26119	0.0250439
Soltu.DM.05G020510	NB-ARC domain-containing disease resistance protein	5.25798	2.13409e-09
Soltu.DM.01G022320	Glutaredoxin family protein	5.25169	0.0455074
Soltu.DM.03G018450	Kunitz family trypsin and protease inhibitor protein	5.24377	1.50603e-07
Soltu.DM.08G001640	Acyl transferase/acyl hydrolase/lysophospholipase superfamily protein	5.23564	1.7855e-11
Soltu.DM.02G031860	Protein kinase superfamily protein	5.2301	1.50967e-05
Soltu.DM.07G016450	Xanthine/uracil permease family protein	5.20549	0.000616263
Soltu.DM.03G018480	Trypsin and protease inhibitor domain containing protein	5.20154	1.04995e-09
Soltu.DM.10G017370	HVA22 homologue A	5.19556	1.13436e-08
Soltu.DM.01G016030	hypothetical protein	5.19518	0.0104185
Soltu.DM.S001100	Kunitz family trypsin and protease inhibitor protein	5.19086	8.95947e-07
Soltu.DM.09G010000	NB-ARC domain-containing disease resistance protein	5.17197	0.00491613
Soltu.DM.03G036840	ATP binding cassette subfamily B19	5.16444	1.29506e-07
Soltu.DM.03G023620	Potato type II proteinase inhibitor family domain containing protein	5.15638	4.77056e-10
Soltu.DM.05G010240	Sieve element occlusion N-terminus domain containing protein	5.14499	0.0096672
Soltu.DM.03G018650	Trypsin and protease inhibitor domain containing protein	5.14448	2.9828e-13
Soltu.DM.08G001550	Acyl transferase/acyl hydrolase/lysophospholipase superfamily protein	5.13867	4.39263e-11
Soltu.DM.01G047210	Leucine-rich repeat (LRR) family protein	5.12876	0.027761
Soltu.DM.03G014100	hypothetical protein	-5.1185	0.00377331
Soltu.DM.03G019440	purple acid phosphatase	-5.09935	6.01097e-12
Soltu.DM.07G013480	cytochrome P450, family 716, subfamily A, polypeptide	-5.09119	0.0167381
Soltu.DM.12G028560	Zinc-binding dehydrogenase family protein	5.08738	0.018911
Soltu.DM.08G001570	PATATIN-like protein	5.076	1.41034e-11
Soltu.DM.01G003360	alanine-2-oxoglutarate aminotransferase	5.07457	0.000231836
Soltu.DM.04G029380	Protein kinase family protein with leucine-rich repeat domain	5.06463	0.00496257
Soltu.DM.02G014950	Leucine-rich repeat transmembrane protein kinase	5.06451	2.24159e-16
Soltu.DM.03G018570	kunitz trypsin inhibitor	5.064	1.09973e-05
Soltu.DM.08G030090	glycosyl hydrolase 9B13	-5.04808	1.00136e-05
Soltu.DM.10G007640	basic helix-loop-helix (bHLH) DNA-binding superfamily protein	5.04784	0.000347136
Soltu.DM.01G043070	RmlC-like cupins superfamily protein	5.04209	0.00514218
Soltu.DM.09G029230	sucrose phosphate synthase 3F	5.03364	2.23358e-15
Soltu.DM.08G000340	Predicted AT-hook DNA-binding family protein	5.01923	0.0153955
Soltu.DM.07G010100	hypothetical protein	-4.9998	0.0362589
Soltu.DM.04G026420	extensin	4.99424	0.0111337
Soltu.DM.09G005210	Major facilitator superfamily protein	4.99186	0.00636963
Soltu.DM.11G015280	COBRA-like extracellular glycosyl-phosphatidyl inositol-anchored protein family	-4.98298	0.00411096
Soltu.DM.08G021340	Heavy metal transport/detoxification superfamily protein	4.97953	6.48466e-08
Soltu.DM.01G049450	RAD-like	-4.97807	0.000279453
Soltu.DM.11G026620	myb domain protein	4.9747	9.76343e-13
Soltu.DM.09G024940	sulfate transporter 3;1	4.97388	6.23893e-12
Soltu.DM.12G012260	P-loop nucleoside triphosphate hydrolases superfamily protein with CH (Calponin Homology) domain	4.96885	0.000132213
Soltu.DM.02G030250	NSP-interacting kinase	4.95968	5.74078e-09
Soltu.DM.01G044910	Phototropic-responsive NPH3 family protein	4.95541	9.06677e-19
Soltu.DM.09G021720	Peroxidase superfamily protein	4.9408	9.98892e-05
Soltu.DM.11G023260	hypothetical protein	-4.90735	0.0118804
Soltu.DM.06G017770	nitrate transporter 1.1	4.90181	1.30012e-06
Soltu.DM.11G000800	Cupredoxin superfamily protein	4.89329	0.000212994
Soltu.DM.06G012840	AGAMOUS-like	4.87091	0.0204197
Soltu.DM.11G002910	AINTEGUMENTA-like	4.8676	0.0088736
Soltu.DM.05G023960	UDP-D-glucuronate 4-epimerase	4.86038	0.000155646
Soltu.DM.10G029430	Disease resistance protein (CC-NBS-LRR class) family	4.85603	0.048256
Soltu.DM.10G029970	cytochrome P450, family 98, subfamily A, polypeptide	4.85066	2.44679e-06
Soltu.DM.08G027240	osmotin	4.84217	0.00990573
Soltu.DM.04G000770	conserved hypothetical protein	4.83853	0.000745911
Soltu.DM.04G033130	cytochrome P450, family 81, subfamily K, polypeptide	4.82714	0.012849
Soltu.DM.03G003090	P-loop containing nucleoside triphosphate hydrolases superfamily protein	4.82713	2.2596e-17
Soltu.DM.02G002150	Subtilase family protein	4.81426	3.37471e-06
Soltu.DM.06G022910	hypothetical protein	4.81219	0.0396106
Soltu.DM.01G035290	with no lysine (K) kinase	4.80724	0.0360465
Soltu.DM.02G016870	O-methyltransferase family protein	4.80481	0.00184808
Soltu.DM.03G015540	Plant invertase/pectin methylesterase inhibitor superfamily protein	4.8004	4.03072e-07
Soltu.DM.07G021930	K-box region and MADS-box transcription factor family protein	4.79861	3.48425e-06
Soltu.DM.07G016950	HXXXD-type acyl-transferase family protein	4.78372	6.97637e-12
Soltu.DM.08G007190	jasmonate-zim-domain protein	4.78073	0.0182788
Soltu.DM.08G023570	receptor like protein	4.77214	2.62769e-08
Soltu.DM.12G022690	Leucine-rich repeat transmembrane protein kinase	4.77062	9.52382e-11
Soltu.DM.07G019440	Homeobox-leucine zipper protein family	-4.76182	0.0111268
Soltu.DM.S001720	Acyl transferase/acyl hydrolase/lysophospholipase superfamily protein	4.76137	6.42396e-13
Soltu.DM.05G020520	Nucleic acid-binding, OB-fold-like protein	4.76072	2.45049e-09
Soltu.DM.07G002810	Leucine-rich repeat family protein	4.73162	5.88984e-05
Soltu.DM.12G007570	NAD(P)-binding Rossmann-fold superfamily protein	4.72156	0.0122874
Soltu.DM.02G011200	RING/U-box superfamily protein	4.72106	0.0224812
Soltu.DM.09G025840	Serine protease inhibitor, potato inhibitor I-type family protein	4.71023	3.68368e-10
Soltu.DM.03G036460	indeterminate(ID)-domain	4.69108	3.39427e-14
Soltu.DM.02G029450	cytochrome P450, family 76, subfamily C, polypeptide	4.68492	1.02779e-07
Soltu.DM.10G025800	NAD(P)-binding Rossmann-fold superfamily protein	4.68341	2.14959e-09
Soltu.DM.06G023910	Tetratricopeptide repeat (TPR)-like superfamily protein	4.6812	2.69238e-19
Soltu.DM.08G001740	O-methyltransferase family protein	-4.67446	0.00546776
Soltu.DM.01G024180	Eukaryotic aspartyl protease family protein	4.66431	8.11102e-23
Soltu.DM.10G023630	Subtilisin-like serine endopeptidase family protein	4.66174	0.00367832
Soltu.DM.10G006240	hypothetical protein	4.65931	1.19397e-09
Soltu.DM.03G026380	SET domain protein	4.6562	0.00212234
Soltu.DM.04G030360	basic helix-loop-helix (bHLH) DNA-binding superfamily protein	4.65181	2.63943e-10
Soltu.DM.01G049190	conserved hypothetical protein	-4.64304	0.00150829
Soltu.DM.08G030230	UDP-Glycosyltransferase superfamily protein	4.64062	9.73711e-11
Soltu.DM.12G005720	Plant protein of unknown function (DUF827)	4.63363	5.58622e-09
Soltu.DM.09G025850	Serine protease inhibitor, potato inhibitor I-type family protein	4.63041	7.40598e-10
Soltu.DM.08G005120	Basic helix-loop-helix (bHLH) DNA-binding family protein	4.61928	4.2478e-07
Soltu.DM.04G008290	Integrase-type DNA-binding superfamily protein	4.59964	0.000106729
Soltu.DM.03G023190	P-loop containing nucleoside triphosphate hydrolases superfamily protein	4.59814	9.61965e-09
Soltu.DM.07G018560	receptor kinase	4.57422	1.45509e-05
Soltu.DM.06G005440	Major facilitator superfamily protein	4.57209	4.10573e-15
Soltu.DM.06G003120	fatty acid desaturase	4.57207	1.08574e-06
Soltu.DM.03G023530	Kunitz family trypsin and protease inhibitor protein	4.57099	1.67505e-05
Soltu.DM.01G006570	Leucine-rich receptor-like protein kinase family protein	4.56623	1.74137e-08
Soltu.DM.03G034080	hypothetical protein	4.56138	1.95038e-07
Soltu.DM.09G025900	Serine protease inhibitor, potato inhibitor I-type family protein	4.56025	1.98359e-05
Soltu.DM.06G025730	Leucine-rich repeat protein kinase family protein	4.55896	7.87006e-19
Soltu.DM.04G004270	indeterminate(ID)-domain	4.55816	6.11492e-14
Soltu.DM.10G006750	cytochrome P450, family 71, subfamily A, polypeptide	4.55105	1.00136e-05
Soltu.DM.11G019180	multidrug resistance-associated protein	4.54617	1.64671e-24
Soltu.DM.09G025910	Serine protease inhibitor, potato inhibitor I-type family protein	4.53778	1.10987e-07
Soltu.DM.05G003550	Protein kinase superfamily protein	4.53572	0.0162687
Soltu.DM.01G021870	conserved hypothetical protein	4.52884	0.000617191
Soltu.DM.07G005390	basic chitinase	4.51857	0.00170622
Soltu.DM.08G000800	NB-ARC domain-containing disease resistance protein	4.50325	1.6067e-06
Soltu.DM.06G012300	myb domain protein	4.50023	0.0018274
Soltu.DM.06G028410	2-oxoglutarate (2OG) and Fe(II)-dependent oxygenase superfamily protein	4.4908	4.16785e-15
Soltu.DM.06G025830	Calcium-binding EF-hand family protein	4.48619	5.29291e-05
Soltu.DM.06G023940	2-oxoglutarate (2OG) and Fe(II)-dependent oxygenase superfamily protein	4.48411	3.37808e-09
Soltu.DM.08G001560	Acyl transferase/acyl hydrolase/lysophospholipase superfamily protein	4.47955	9.43841e-07
Soltu.DM.11G005900	UDP-Glycosyltransferase superfamily protein	-4.47625	0.0285628
Soltu.DM.03G035320	HD-ZIP IV family of homeobox-leucine zipper protein with lipid-binding START domain	4.46717	4.04594e-12
Soltu.DM.02G010430	carbonic anhydrase	4.46523	2.34178e-07
Soltu.DM.10G021890	WRKY DNA-binding protein	4.45948	5.58622e-09
Soltu.DM.10G019640	2-oxoglutarate (2OG) and Fe(II)-dependent oxygenase superfamily protein	4.446	9.55026e-06
Soltu.DM.05G007940	nodulin MtN21 /EamA-like transporter family protein	-4.43178	0.00317729
Soltu.DM.03G006050	hypothetical protein	4.42933	0.00836249
Soltu.DM.10G029820	NAD(P)-binding Rossmann-fold superfamily protein	4.42171	1.15056e-06
Soltu.DM.04G012690	D-arabinono-1,4-lactone oxidase family protein	4.42004	3.85516e-05
Soltu.DM.02G019560	cysteine-rich RLK (RECEPTOR-like protein kinase)	4.41994	0.00944181
Soltu.DM.10G002160	cyclic nucleotide-gated cation channel	4.41699	8.65556e-18
Soltu.DM.12G015620	pleiotropic drug resistance	4.41674	0.0305011
Soltu.DM.03G007710	Glycosyl transferase, family	4.41544	2.76737e-06
Soltu.DM.09G025590	acylaminoacyl-peptidase-related	4.41185	1.51418e-07
Soltu.DM.04G034640	cytochrome P450, family 82, subfamily C, polypeptide	4.41019	0.00274998
Soltu.DM.01G041430	hypothetical protein	4.38985	0.00129183
Soltu.DM.04G007810	hypothetical protein	4.37501	0.000626729
Soltu.DM.06G007770	mechanosensitive channel of small conductance-like	4.36384	0.0119613
Soltu.DM.S000060	glutamate decarboxylase	4.3637	8.52635e-06
Soltu.DM.01G017420	Adenine nucleotide alpha hydrolases-like superfamily protein	4.35199	0.000132106
Soltu.DM.02G020080	MATE efflux family protein	4.34624	1.11974e-06
Soltu.DM.06G022730	phosphate starvation-induced gene	-4.33604	0.000772598
Soltu.DM.01G002470	Polynucleotidyl transferase, ribonuclease H-like superfamily protein	4.32498	2.67159e-10
Soltu.DM.03G016420	phosphoglucomutase	4.31084	5.73849e-22
Soltu.DM.03G030960	WRKY DNA-binding protein	4.30428	1.85494e-11
Soltu.DM.02G017410	hypothetical protein	4.30296	3.36944e-05
Soltu.DM.09G007650	Homeodomain-like superfamily protein	4.29764	7.13469e-06
Soltu.DM.05G015440	cytochrome P450, family 716, subfamily A, polypeptide	-4.28622	0.000252657
Soltu.DM.12G009000	conserved hypothetical protein	4.28601	0.0194503
Soltu.DM.06G033850	NAD(P)-binding Rossmann-fold superfamily protein	4.28519	0.000122868
Soltu.DM.07G007730	basic helix-loop-helix (bHLH) DNA-binding superfamily protein	4.28516	5.58622e-09
Soltu.DM.01G050940	Major facilitator superfamily protein	4.28398	1.88429e-10
Soltu.DM.01G013680	phosphate starvation-induced gene	-4.28074	3.09395e-06
Soltu.DM.09G010080	SOS3-interacting protein	4.27802	0.00164865
Soltu.DM.01G050660	GAST1 protein homolog	4.27469	6.7473e-05
Soltu.DM.01G022270	hypothetical protein	4.27467	6.40192e-09
Soltu.DM.01G001280	receptor like protein	4.27411	6.17907e-13
Soltu.DM.03G031860	heat shock protein 70B	4.27017	5.03418e-16
Soltu.DM.01G039370	heat shock protein 70 (Hsp 70) family protein	4.26073	3.55425e-12
Soltu.DM.08G025180	extensin-like protein	4.25757	0.000325677
Soltu.DM.07G022170	Copper transport protein family	4.2508	0.00118365
Soltu.DM.02G027810	Acetamidase/Formamidase family protein	4.25051	1.96022e-16
Soltu.DM.07G016210	Carboxypeptidase A inhibitor domain containing protein	4.23953	0.000237813
Soltu.DM.12G004930	OPC-8:0 CoA ligase1	4.2389	8.9177e-10
Soltu.DM.12G020000	Endonuclease/exonuclease/phosphatase family protein	4.23857	0.0125078
Soltu.DM.03G019670	basic helix-loop-helix (bHLH) DNA-binding superfamily protein	4.23393	8.90522e-07
Soltu.DM.05G005150	myb domain protein	4.22205	1.19397e-09
Soltu.DM.10G026590	cytochrome P450, family 96, subfamily A, polypeptide	4.21602	4.76254e-13
Soltu.DM.02G030140	Protein of unknown function (DUF1262)	4.21575	0.000386373
Soltu.DM.03G017130	conserved hypothetical protein	-4.207	0.0353739
Soltu.DM.08G001540	PATATIN-like protein	4.20652	5.14542e-11
Soltu.DM.02G032190	P-loop containing nucleoside triphosphate hydrolases superfamily protein	4.20637	0.00552559
Soltu.DM.12G002640	UDP-D-glucuronate 4-epimerase	4.20332	1.21455e-09
Soltu.DM.07G022810	Ankyrin repeat family protein	4.20291	0.0275315
Soltu.DM.09G006440	ROP interactive partner	4.19817	1.04002e-05
Soltu.DM.02G020860	AMP-dependent synthetase and ligase family protein	4.19787	0.000105288
Soltu.DM.01G025920	Plant calmodulin-binding protein-related	4.18391	6.60955e-07
Soltu.DM.07G027150	conserved hypothetical protein	-4.17812	0.000500838
Soltu.DM.04G020290	F-box family protein	4.17477	0.000576875
Soltu.DM.04G010080	Plant protein of unknown function (DUF827)	-4.17336	1.9472e-05
Soltu.DM.05G011550	O-Glycosyl hydrolases family 17 protein	-4.16968	0.0458287
Soltu.DM.02G031190	Cyclic nucleotide-regulated ion channel family protein	4.16021	2.58249e-05
Soltu.DM.02G014220	Carbohydrate-binding X8 domain superfamily protein	4.15994	9.49998e-06
Soltu.DM.06G032840	SCARECROW-like	4.15872	8.79538e-05
Soltu.DM.03G018670	kunitz trypsin inhibitor	4.15472	1.67505e-05
Soltu.DM.09G025930	Serine protease inhibitor, potato inhibitor I-type family protein	4.15272	3.22939e-07
Soltu.DM.02G019040	Calcium-binding EF-hand family protein	4.15268	1.20258e-05
Soltu.DM.07G016220	Carboxypeptidase A inhibitor domain containing protein	4.15175	5.19724e-07
Soltu.DM.10G026480	NAD(P)-binding Rossmann-fold superfamily protein	4.14046	4.52064e-08
Soltu.DM.12G005630	conserved hypothetical protein	-4.13921	5.87239e-05
Soltu.DM.05G024030	PEBP (phosphatidylethanolamine-binding protein) family protein	4.13566	0.0305013
Soltu.DM.10G024830	Duplicated homeodomain-like superfamily protein	4.13259	0.019478
Soltu.DM.01G028620	conserved hypothetical protein	4.1219	0.027637
Soltu.DM.10G029420	LRR and NB-ARC domains-containing disease resistance protein	4.11766	0.000195416
Soltu.DM.11G005680	UDP-Glycosyltransferase superfamily protein	4.11701	0.0138712
Soltu.DM.10G024000	C2H2-like zinc finger protein	4.11217	6.2292e-12
Soltu.DM.08G006400	Seven transmembrane MLO family protein	4.09413	2.23734e-07
Soltu.DM.02G017380	Dof-type zinc finger DNA-binding family protein	4.09201	0.000235382
Soltu.DM.11G022440	Heavy metal transport/detoxification superfamily protein	4.08497	3.49805e-17
Soltu.DM.01G028330	Cysteine/Histidine-rich C1 domain family protein	4.08343	0.0390411
Soltu.DM.12G028540	Zinc-binding dehydrogenase family protein	4.07809	5.14056e-09
Soltu.DM.09G021380	Protein of unknown function (DUF640)	4.07205	0.000631419
Soltu.DM.10G018680	lipid transfer protein	-4.07058	0.043401
Soltu.DM.03G013680	cytochrome P450, family 714, subfamily A, polypeptide	4.06733	1.76966e-08
Soltu.DM.05G023810	Ycf1 domain containing protein	4.06087	0.000938057
Soltu.DM.03G029040	COBRA-like extracellular glycosyl-phosphatidyl inositol-anchored protein family	4.05921	0.0368671
Soltu.DM.09G017680	Plant invertase/pectin methylesterase inhibitor superfamily	-4.04914	0.0358256
Soltu.DM.04G004220	Potassium transporter family protein	4.04762	8.40239e-22
Soltu.DM.10G006290	Leucine-rich repeat protein kinase family protein	4.04604	5.40049e-10
Soltu.DM.06G002550	conserved hypothetical protein	4.04529	0.00419611
Soltu.DM.07G020800	Protein of unknown function (DUF640)	4.03089	0.00292984
Soltu.DM.11G012170	Leucine-rich receptor-like protein kinase family protein	4.03073	7.6423e-09
Soltu.DM.04G033340	Leucine-rich repeat protein kinase family protein	4.02941	0.000499851
Soltu.DM.08G021330	S-adenosyl-L-methionine-dependent methyltransferases superfamily protein	4.02566	1.10086e-15
Soltu.DM.12G009600	transmembrane nine	4.0252	1.21073e-05
Soltu.DM.08G019150	Protein of unknown function (DUF_B2219) domain containing protein	4.02064	0.000581864
Soltu.DM.11G021330	conserved hypothetical protein	4.01868	0.00154468
Soltu.DM.09G005280	xyloglucan endotransglucosylase/hydrolase	4.01854	3.10773e-05
Soltu.DM.06G013540	phosphatase-related	4.01711	8.89749e-19
Soltu.DM.08G004700	WRKY family transcription factor	4.01551	1.22275e-06
Soltu.DM.01G050890	like AUXIN RESISTANT	-4.01448	0.0187484
Soltu.DM.08G002990	myb domain protein	4.00464	2.03418e-05
Soltu.DM.02G024490	Lateral root primordium (LRP) protein-related	4.0014	0.00171247
Soltu.DM.04G029370	Leucine-rich repeat receptor-like protein kinase family protein	3.9985	0.0116477
Soltu.DM.05G004810	Chaperone DnaJ-domain superfamily protein	3.99792	3.94341e-07
Soltu.DM.01G038550	Cyclin family protein	3.99605	0.00980073
Soltu.DM.04G033980	AP2/B3-like transcriptional factor family protein	3.99518	9.76146e-07
Soltu.DM.08G014670	Polyketide cyclase/dehydrase and lipid transport superfamily protein	3.98507	1.64144e-13
Soltu.DM.01G049600	conserved hypothetical protein	3.98189	0.00695628
Soltu.DM.12G007580	NAD(P)-binding Rossmann-fold superfamily protein	3.97836	2.83874e-07
Soltu.DM.05G025310	Plant protein 1589 of unknown function (A_thal_3526) domain containing protein	3.97347	0.00367914
Soltu.DM.05G005540	RNA-dependent RNA polymerase	3.97262	2.495e-10
Soltu.DM.11G020200	xanthine dehydrogenase	3.96984	0.00121767
Soltu.DM.06G032090	josephin protein-related	3.96377	0.00474272
Soltu.DM.01G001240	receptor like protein	3.96257	5.20253e-11
Soltu.DM.08G015120	carotenoid cleavage dioxygenase	3.95177	0.00434604
Soltu.DM.07G016200	Carboxypeptidase A inhibitor domain containing protein	3.93764	0.000174553
Soltu.DM.06G033830	NAD(P)-binding Rossmann-fold superfamily protein	3.9362	1.4249e-07
Soltu.DM.09G009470	heat shock protein 17.4	3.93375	6.45947e-09
Soltu.DM.09G031820	sucrose synthase	3.92709	7.67225e-17
Soltu.DM.03G022110	Dof-type zinc finger DNA-binding family protein	3.92701	0.00159172
Soltu.DM.08G018410	Peroxidase family protein	3.92519	0.0130196
Soltu.DM.10G024970	IQ calmodulin-binding motif family protein	3.91911	8.2919e-10
Soltu.DM.02G033280	Lateral organ boundaries (LOB) domain family protein	3.9144	6.02543e-06
Soltu.DM.11G005480	UDP-glucosyl transferase 72B3	-3.91234	0.0424141
Soltu.DM.07G017630	Glycine-rich cell wall structural protein	3.91181	0.0028584
Soltu.DM.02G004050	MATE efflux family protein	3.89797	3.94341e-07
Soltu.DM.12G024270	Terpenoid cyclases family protein	3.89792	0.000167051
Soltu.DM.04G010090	Adenine nucleotide alpha hydrolases-like superfamily protein	-3.89758	1.05529e-16
Soltu.DM.10G018870	lipid transfer protein	3.89746	0.000577969
Soltu.DM.03G015460	Plant invertase/pectin methylesterase inhibitor superfamily protein	3.88951	1.67505e-05
Soltu.DM.06G015000	heat shock transcription factor A6B	3.888	1.58339e-06
Soltu.DM.06G024060	zinc-finger protein	3.88679	0.000210468
Soltu.DM.S002200	Glycosyl hydrolase superfamily protein	3.88237	0.00130848
Soltu.DM.01G049610	conserved hypothetical protein	3.87005	0.00719303
Soltu.DM.03G018510	Kunitz family trypsin and protease inhibitor protein	3.86553	0.00184083
Soltu.DM.02G014500	2-oxoglutarate (2OG) and Fe(II)-dependent oxygenase superfamily protein	3.86539	0.0135916
Soltu.DM.05G003480	Protein kinase superfamily protein	3.86044	0.000121526
Soltu.DM.05G010580	heat shock protein	3.85866	0.00608274
Soltu.DM.04G036590	conserved hypothetical protein	3.85826	0.000303843
Soltu.DM.08G004310	IQ-domain	3.8549	7.61024e-10
Soltu.DM.06G023820	Tetratricopeptide repeat (TPR)-like superfamily protein	3.85436	9.07369e-05
Soltu.DM.06G002200	Tetratricopeptide repeat (TPR)-like superfamily protein	3.83597	4.30505e-07
Soltu.DM.09G004560	hypothetical protein	3.83594	0.0234286
Soltu.DM.08G006350	hypothetical protein	3.83247	0.046998
Soltu.DM.04G004120	K uptake transporter	3.83113	1.20313e-11
Soltu.DM.12G006670	cysteine-rich RLK (RECEPTOR-like protein kinase)	3.83041	3.15576e-05
Soltu.DM.03G023440	heat shock protein 90.1	3.82902	3.79083e-09
Soltu.DM.06G022740	phosphate starvation-induced gene	-3.82661	0.00152657
Soltu.DM.02G016330	senescence-associated gene	3.82441	0.00115156
Soltu.DM.03G026090	tryptophan aminotransferase related	3.82139	0.040554
Soltu.DM.11G022620	FASCICLIN-like arabinogalactan-protein	-3.82051	1.9097e-06
Soltu.DM.07G012700	FRIGIDA interacting protein	3.81196	0.000173752
Soltu.DM.01G023440	inosine-uridine preferring nucleoside hydrolase family protein	3.80967	0.00101737
Soltu.DM.08G023610	receptor like protein	3.80951	0.00226226
Soltu.DM.09G027630	isopropyl malate isomerase large subunit	3.80677	0.00855095
Soltu.DM.03G026950	ABC2 homolog	3.80491	0.006419
Soltu.DM.06G033860	NAD(P)-binding Rossmann-fold superfamily protein	3.80314	3.15447e-05
Soltu.DM.09G023300	Rubber elongation factor protein (REF)	3.80272	0.00049094
Soltu.DM.12G023450	Leucine-rich receptor-like protein kinase family protein	3.78394	0.000248469
Soltu.DM.02G001830	cytochrome P450, family 83, subfamily B, polypeptide	-3.75581	0.0281421
Soltu.DM.10G017830	Transmembrane amino acid transporter family protein	3.74552	5.28614e-06
Soltu.DM.06G030600	indeterminate(ID)-domain	3.73894	4.64669e-07
Soltu.DM.01G003090	Double Clp-N motif-containing P-loop nucleoside triphosphate hydrolases superfamily protein	3.7365	0.00328871
Soltu.DM.09G008800	APRATAXIN-like	-3.73538	0.0228234
Soltu.DM.04G007800	hypothetical protein	3.72904	1.64546e-13
Soltu.DM.02G012760	P-loop containing nucleoside triphosphate hydrolases superfamily protein	3.72844	0.000474051
Soltu.DM.01G001260	receptor like protein	3.7265	6.17424e-10
Soltu.DM.12G026120	O-methyltransferase family protein	3.71933	5.97284e-09
Soltu.DM.03G018520	Kunitz family trypsin and protease inhibitor protein	3.71516	0.00279285
Soltu.DM.06G022750	phosphate starvation-induced gene	-3.7089	0.00175132
Soltu.DM.08G026550	Subtilase family protein	3.70828	0.0118961
Soltu.DM.09G001000	arogenate dehydrogenase	3.70629	4.52064e-08
Soltu.DM.07G005000	heavy metal atpase	3.69659	0.000151486
Soltu.DM.01G006600	receptor like protein	3.69057	0.0345336
Soltu.DM.02G016940	Seven transmembrane MLO family protein	3.6882	4.40118e-05
Soltu.DM.08G020780	Disease resistance protein (TIR-NBS-LRR class) family	3.68042	0.0353851
Soltu.DM.06G030040	Lecithin:cholesterol acyltransferase family protein	3.68039	0.0013047
Soltu.DM.12G000780	Leucine-rich repeat receptor-like protein kinase family protein	3.67205	0.000496847
Soltu.DM.06G024460	conserved hypothetical protein	3.6708	0.00172549
Soltu.DM.03G027340	Major facilitator superfamily protein	3.66117	1.21584e-06
Soltu.DM.03G006820	COBRA-like extracellular glycosyl-phosphatidyl inositol-anchored protein family	-3.66034	0.000693773
Soltu.DM.02G007350	beta HLH protein	3.65749	4.68772e-06
Soltu.DM.10G005120	Organ specific protein domain containing protein	3.65545	4.94177e-06
Soltu.DM.10G017860	NAC domain containing protein	3.6419	7.44236e-06
Soltu.DM.03G004150	cryptochrome-interacting basic-helix-loop-helix	3.63708	0.00676864
Soltu.DM.01G042460	Leucine-rich receptor-like protein kinase family protein	3.63429	0.0117083
Soltu.DM.09G006000	FASCICLIN-like arabinogalactan-protein	-3.63049	8.88829e-06
Soltu.DM.08G005400	lipoxygenase	3.61996	4.19972e-07
Soltu.DM.05G005190	expansin A15	3.61762	1.08514e-05
Soltu.DM.11G026060	phototropin	3.61325	9.73688e-09
Soltu.DM.03G003040	P-loop containing nucleoside triphosphate hydrolases superfamily protein	3.60876	0.000433253
Soltu.DM.02G025760	LOB domain-containing protein	3.60451	8.93982e-05
Soltu.DM.03G030730	Tetratricopeptide repeat (TPR)-like superfamily protein	3.59765	0.00126234
Soltu.DM.10G026580	cytochrome P450, family 96, subfamily A, polypeptide	3.59655	1.82958e-05
Soltu.DM.07G014960	B-box type zinc finger protein with CCT domain	3.5941	9.35551e-08
Soltu.DM.02G008600	high mobility group B3	3.582	0.00231323
Soltu.DM.05G005560	RNA-dependent RNA polymerase	3.57846	1.21455e-09
Soltu.DM.05G007640	UDP-glucosyl transferase 74B1	3.57611	3.18355e-05
Soltu.DM.04G025610	hypothetical protein	-3.56497	0.0427959
Soltu.DM.04G006830	threonine aldolase	3.55831	9.03981e-08
Soltu.DM.03G016720	dehydration response element B1A	-3.55326	2.01957e-07
Soltu.DM.11G019060	Protein of unknown function (DUF1645)	3.54642	0.00226752
Soltu.DM.10G016960	proline-rich protein	-3.54198	0.0125474
Soltu.DM.03G004730	MATE efflux family protein	3.5351	0.00357783
Soltu.DM.03G026240	Leucine-rich repeat receptor-like protein kinase family protein	3.52954	0.000717275
Soltu.DM.02G012750	P-loop containing nucleoside triphosphate hydrolases superfamily protein	3.52911	4.72638e-05
Soltu.DM.01G005660	CBL-interacting protein kinase	3.52597	6.74762e-11
Soltu.DM.03G007760	alpha-glucan phosphorylase	3.5197	1.59151e-08
Soltu.DM.04G029330	Leucine-rich repeat receptor-like protein kinase family protein	3.51956	0.0432304
Soltu.DM.06G023930	2-oxoglutarate (2OG) and Fe(II)-dependent oxygenase superfamily protein	3.50876	1.5818e-06
Soltu.DM.06G007190	Domain of unknown function (DUF966)	3.50871	0.000999264
Soltu.DM.07G007810	Transducin/WD40 repeat-like superfamily protein	3.50693	0.000111406
Soltu.DM.06G010580	Transmembrane amino acid transporter family protein	3.50363	0.00240083
Soltu.DM.02G026330	nuclear factor Y, subunit C4	3.50224	1.06652e-07
Soltu.DM.05G002810	alpha/beta-Hydrolases superfamily protein	3.50136	3.79837e-09
Soltu.DM.11G005690	UDP-Glycosyltransferase superfamily protein	-3.49872	0.00153004
Soltu.DM.03G030400	2-oxoglutarate (2OG) and Fe(II)-dependent oxygenase superfamily protein	3.4911	1.88361e-13
Soltu.DM.03G018550	kunitz trypsin inhibitor	3.48956	0.0159657
Soltu.DM.04G004570	gibberellin 2-oxidase	3.48087	3.97397e-06
Soltu.DM.02G023010	Arabidopsis protein of unknown function (DUF241)	-3.47977	0.000688456
Soltu.DM.02G004040	disease resistance protein (TIR-NBS-LRR class), putative	3.4792	0.0162895
Soltu.DM.03G006090	methyl esterase	3.47782	3.41683e-10
Soltu.DM.03G020300	farnesylated protein	3.47659	1.221e-10
Soltu.DM.10G028270	Leucine-rich repeat protein kinase family protein	3.47648	2.16833e-10
Soltu.DM.03G015490	Plant invertase/pectin methylesterase inhibitor superfamily protein	3.47494	6.36606e-06
Soltu.DM.03G024680	cytochrome P450, family 94, subfamily B, polypeptide	3.47286	4.9818e-05
Soltu.DM.04G021610	NAD(P)-binding Rossmann-fold superfamily protein	3.47245	0.00152657
Soltu.DM.02G034380	Pollen Ole e 1 allergen and extensin family protein	3.46921	0.000341406
Soltu.DM.01G033260	acetyl Co-enzyme a carboxylase carboxyltransferase alpha subunit	3.46551	4.42237e-09
Soltu.DM.01G046820	zinc finger protein	3.46356	1.67975e-06
Soltu.DM.03G017510	myb domain protein	3.46164	0.0105058
Soltu.DM.03G021490	Late embryogenesis abundant (LEA) hydroxyproline-rich glycoprotein family	3.45742	0.0114827
Soltu.DM.02G023030	Arabidopsis protein of unknown function (DUF241)	-3.45053	7.88387e-05
Soltu.DM.06G013460	heat shock protein 90.1	3.44497	1.67536e-08
Soltu.DM.09G004580	VQ motif-containing protein	3.44472	0.004832
Soltu.DM.09G006020	FASCICLIN-like arabinogalactan-protein	-3.44293	4.59484e-06
Soltu.DM.08G016590	hypothetical protein	3.43768	0.0081222
Soltu.DM.02G023710	oligopeptide transporter	3.43736	2.41007e-05
Soltu.DM.03G018600	kunitz trypsin inhibitor	3.43729	0.000730882
Soltu.DM.02G015350	conserved hypothetical protein	-3.43604	0.0329813
Soltu.DM.09G025770	basic helix-loop-helix (bHLH) DNA-binding superfamily protein	3.43466	0.00127607
Soltu.DM.04G031760	amino acid permease	3.43113	5.90836e-08
Soltu.DM.03G016920	cytochrome P450, family 76, subfamily C, polypeptide	3.42987	0.000297157
Soltu.DM.03G037030	inter-alpha-trypsin inhibitor heavy chain-related	3.42908	1.40067e-05
Soltu.DM.05G023730	pleiotropic drug resistance	3.42505	2.77457e-07
Soltu.DM.12G008200	cation/H exchanger	3.42247	3.67934e-05
Soltu.DM.10G005110	Organ specific protein domain containing protein	3.42098	0.00205571
Soltu.DM.07G003120	low-molecular-weight cysteine-rich	3.40616	0.00375774
Soltu.DM.08G005090	DUF4033 domain containing protein	3.40176	9.18423e-07
Soltu.DM.05G008480	polygalacturonase	-3.39545	0.0013384
Soltu.DM.02G007600	Acyl-CoA N-acyltransferases (NAT) superfamily protein	3.39418	0.00160813
Soltu.DM.12G029950	IQ-domain	-3.39327	0.000749006
Soltu.DM.02G027740	calcium ATPase	3.39105	1.31577e-05
Soltu.DM.03G016730	dehydration response element B1A	-3.3895	1.43386e-05
Soltu.DM.05G017260	hypothetical protein	3.3862	0.0322239
Soltu.DM.01G042960	potassium transport 2/3	3.38506	2.16892e-07
Soltu.DM.09G025880	Serine protease inhibitor, potato inhibitor I-type family protein	3.38382	1.12708e-05
Soltu.DM.03G018690	Kunitz family trypsin and protease inhibitor protein	3.38195	0.0283644
Soltu.DM.08G011110	indole-3-acetic acid inducible	-3.37991	0.000320543
Soltu.DM.10G002100	pinoid-binding protein	3.37795	0.000548413
Soltu.DM.09G029390	2-oxoglutarate (2OG) and Fe(II)-dependent oxygenase superfamily protein	3.37711	0.0124065
Soltu.DM.06G027880	conserved hypothetical protein	-3.37553	3.09945e-05
Soltu.DM.02G029480	Dof-type zinc finger DNA-binding family protein	3.37066	0.00375605
Soltu.DM.10G005170	Protein of unknown function (DUF707)	3.36996	0.000120182
Soltu.DM.04G036700	THAUMATIN-LIKE PROTEIN	-3.36829	0.00889248
Soltu.DM.01G021250	hypothetical protein	3.36674	0.0271769
Soltu.DM.12G006790	AGAMOUS-like	3.3646	0.00663949
Soltu.DM.10G012930	Phototropic-responsive NPH3 family protein	3.36352	0.0201267
Soltu.DM.12G009410	NAD(P)-binding Rossmann-fold superfamily protein	3.36318	9.05807e-07
Soltu.DM.10G016510	hypothetical protein	3.36136	9.46318e-09
Soltu.DM.04G001680	Disease resistance protein (CC-NBS-LRR class) family	3.36069	2.91758e-06
Soltu.DM.03G029090	cytochrome P450, family 78, subfamily A, polypeptide	3.35901	1.24593e-06
Soltu.DM.02G026480	DUF4228 domain containing protein	-3.35753	2.62769e-08
Soltu.DM.12G007240	Kunitz family trypsin and protease inhibitor protein	3.35701	0.000121546
Soltu.DM.10G029440	hypothetical protein	3.35559	0.000381015
Soltu.DM.11G026580	methyl-CPG-binding domain	3.35383	0.000146817
Soltu.DM.11G004150	dicer-like	3.35334	5.65885e-09
Soltu.DM.02G019300	basic helix-loop-helix (bHLH) DNA-binding superfamily protein	3.35251	0.000125486
Soltu.DM.02G030160	Methylenetetrahydrofolate reductase family protein	3.35201	4.89179e-05
Soltu.DM.10G023240	Transmembrane amino acid transporter family protein	3.35025	5.74458e-05
Soltu.DM.04G028320	laccase	3.3497	0.0295335
Soltu.DM.03G011590	Plant invertase/pectin methylesterase inhibitor superfamily	3.34945	2.1486e-05
Soltu.DM.04G028130	WRKY DNA-binding protein	3.34859	0.00177282
Soltu.DM.03G033450	alpha dioxygenase	3.34576	1.79474e-08
Soltu.DM.02G028720	mitogen-activated protein kinase kinase kinase	3.34566	8.81839e-08
Soltu.DM.11G009770	Gibberellin-regulated family protein	3.34394	0.00329163
Soltu.DM.12G009040	Protein kinase superfamily protein	3.34221	0.00871804
Soltu.DM.11G005460	UDP-glucosyl transferase 72B3	3.33936	0.0086639
Soltu.DM.10G027550	beta-1,3-glucanase	3.33908	0.0170886
Soltu.DM.12G009420	Cytochrome P450 superfamily protein	3.32922	1.61784e-13
Soltu.DM.01G039320	respiratory burst oxidase homolog B	3.32776	0.00141746
Soltu.DM.02G019650	cysteine-rich RLK (RECEPTOR-like protein kinase)	3.32707	0.0221009
Soltu.DM.09G001340	glutathione S-transferase TAU	3.32522	0.00331788
Soltu.DM.06G031140	Domain of unknown function (DUF966)	3.32375	8.4564e-08
Soltu.DM.06G006550	heat shock protein 81-2	3.32181	0.000174823
Soltu.DM.03G031200	NOD26-like intrinsic protein 6;1	3.3201	0.00118365
Soltu.DM.12G007470	carboxyesterase	3.31115	5.53625e-05
Soltu.DM.08G012710	WRKY DNA-binding protein	3.31033	2.89272e-05
Soltu.DM.02G026360	MATE efflux family protein	3.30854	0.00204485
Soltu.DM.02G019670	cysteine-rich RLK (RECEPTOR-like protein kinase)	3.30793	0.0267647
Soltu.DM.08G017800	hypothetical protein	3.30766	0.00357105
Soltu.DM.04G002200	DNA-binding HORMA family protein	3.30371	8.82651e-05
Soltu.DM.08G023810	hypothetical protein	-3.30336	0.00472517
Soltu.DM.12G010920	HSP20-like chaperones superfamily protein	3.30001	0.00433293
Soltu.DM.01G033250	Acyclic terpene utilisation family protein AtuA domain containing protein	3.29399	2.28145e-13
Soltu.DM.02G021960	CLAVATA3/ESR-RELATED	3.28818	0.0309284
Soltu.DM.01G031680	plasmodesmata-located protein	3.28745	0.00704017
Soltu.DM.06G014070	homeobox	3.28554	0.00887343
Soltu.DM.07G001810	ribonuclease	3.28545	0.0312183
Soltu.DM.07G020100	Nucleolar GTP-binding protein	3.28515	3.19554e-05
Soltu.DM.09G004610	Exostosin family protein	3.28271	0.00478109
Soltu.DM.01G043990	actin	3.28153	8.27751e-05
Soltu.DM.12G007640	hypothetical protein	3.27473	0.014246
Soltu.DM.01G025870	Plant calmodulin-binding protein-related	3.27241	1.23825e-05
Soltu.DM.12G007400	WRKY DNA-binding protein	3.27204	0.0172289
Soltu.DM.12G026100	O-methyltransferase family protein	3.27097	1.73343e-05
Soltu.DM.05G020790	NAD(P)-binding Rossmann-fold superfamily protein	3.27081	1.9451e-06
Soltu.DM.02G005910	Pyridoxal phosphate (PLP)-dependent transferases superfamily protein	3.27026	0.000632672
Soltu.DM.S002220	Glycosyl hydrolase superfamily protein	3.26925	0.0311604
Soltu.DM.11G023250	nitrate transporter 2.4	-3.26818	0.0187495
Soltu.DM.10G019440	Thiamine pyrophosphate dependent pyruvate decarboxylase family protein	3.26702	0.000110592
Soltu.DM.04G035640	NmrA-like negative transcriptional regulator family protein	-3.26608	0.000189185
Soltu.DM.07G011740	basic helix-loop-helix (bHLH) DNA-binding family protein	3.2623	0.00633872
Soltu.DM.01G041210	myb domain protein	3.25935	0.00639494
Soltu.DM.07G016750	ethylene-forming enzyme	3.25919	1.80831e-22
Soltu.DM.01G005180	Glycosyl hydrolase superfamily protein	3.25297	0.00192118
Soltu.DM.12G001560	MLP-like protein	-3.24657	0.010061
Soltu.DM.03G005510	Phototropic-responsive NPH3 family protein	3.24626	0.000151486
Soltu.DM.03G017520	SNARE-like superfamily protein	3.24307	0.0164145
Soltu.DM.03G025180	Leucine-rich repeat protein kinase family protein	3.24093	1.00968e-05
Soltu.DM.01G031540	SPX domain gene	-3.24027	1.40613e-08
Soltu.DM.09G025600	acylaminoacyl-peptidase-related	3.2365	1.31808e-08
Soltu.DM.05G010890	DNA-binding storekeeper protein-related	-3.2306	1.92853e-09
Soltu.DM.10G015760	cold, circadian rhythm, and rna binding	3.22785	0.0075335
Soltu.DM.08G010990	lipoxygenase	3.22582	0.000480375
Soltu.DM.03G024770	Galactose oxidase/kelch repeat superfamily protein	3.22425	2.10426e-06
Soltu.DM.06G017860	Protein kinase superfamily protein	3.21924	0.0316806
Soltu.DM.05G011770	DNA-binding HORMA family protein	3.21758	0.00838077
Soltu.DM.03G035350	RHO guanyl-nucleotide exchange factor	3.21709	0.0428605
Soltu.DM.03G027850	Calmodulin-binding protein	3.21562	0.00443183
Soltu.DM.05G002970	Major facilitator superfamily protein	3.21193	3.04766e-07
Soltu.DM.12G012040	Calmodulin binding protein-like	3.2075	0.00312752
Soltu.DM.03G025920	C2 calcium/lipid-binding and GRAM domain containing protein	3.20512	0.0395718
Soltu.DM.09G004330	Haloacid dehalogenase-like hydrolase (HAD) superfamily protein	3.19545	0.00311015
Soltu.DM.06G033820	NAD(P)-binding Rossmann-fold superfamily protein	3.18853	0.00353826
Soltu.DM.04G023540	WRKY DNA-binding protein	3.18492	0.00103478
Soltu.DM.09G024840	homocysteine methyltransferase	3.18072	2.61469e-05
Soltu.DM.12G001600	acyl-activating enzyme	3.18048	6.02335e-05
Soltu.DM.11G020470	Pathogenesis-related thaumatin superfamily protein	3.16957	0.0294787
Soltu.DM.10G027580	hypothetical protein	3.16861	0.022614
Soltu.DM.10G029560	patatin-like protein	3.16792	1.65215e-11
Soltu.DM.03G000620	phosphate transporter 1;3	-3.16692	0.000447032
Soltu.DM.02G015410	cellulose synthase family protein	-3.16486	0.000480826
Soltu.DM.06G030090	Stabilizer of iron transporter SufD / Polynucleotidyl transferase	3.16435	1.19437e-06
Soltu.DM.02G008070	Protein of unknown function (DUF579)	-3.16346	0.000195416
Soltu.DM.03G005640	GroES-like zinc-binding dehydrogenase family protein	-3.16282	0.000188259
Soltu.DM.03G016980	cytochrome P450, family 76, subfamily C, polypeptide	3.15666	0.00145633
Soltu.DM.07G010970	DNA-directed RNA polymerase family protein	3.15444	0.000437207
Soltu.DM.09G001860	Concanavalin A-like lectin protein kinase family protein	3.14754	2.20812e-06
Soltu.DM.08G006010	acetyl CoA:(Z)-3-hexen-1-ol acetyltransferase	3.14584	0.000929369
Soltu.DM.02G007630	Phototropic-responsive NPH3 family protein	3.14136	1.23825e-05
Soltu.DM.08G027730	hypothetical protein	3.1393	6.33974e-05
Soltu.DM.11G017190	Sucrose-phosphate synthase family protein	3.13627	1.20258e-05
Soltu.DM.09G028730	F-box family protein	3.13467	4.89932e-05
Soltu.DM.04G001930	alpha-xylosidase	3.13012	0.0155624
Soltu.DM.10G002810	cytochrome BC1 synthesis	3.12878	7.67225e-17
Soltu.DM.08G022700	hypothetical protein	3.12731	0.00289027
Soltu.DM.12G025460	Protein kinase family protein with leucine-rich repeat domain	3.12727	1.13781e-05
Soltu.DM.04G034350	Xanthine/uracil permease family protein	3.12317	3.09846e-07
Soltu.DM.12G012180	Protein of unknown function (DUF1666)	3.12247	0.00278879
Soltu.DM.02G029230	PATATIN-like protein	3.11932	2.87349e-11
Soltu.DM.05G010410	COP1-interacting protein 4.1	3.11555	1.63223e-06
Soltu.DM.02G027860	conserved hypothetical protein	3.1121	6.57932e-07
Soltu.DM.02G010460	high affinity nitrate transporter 2.7	3.11155	0.0287984
Soltu.DM.01G042830	2Fe-2S ferredoxin-like superfamily protein	3.1105	1.60778e-09
Soltu.DM.05G006750	Plant protein of unknown function (DUF247)	3.10965	0.00695628
Soltu.DM.09G006120	C2H2-like zinc finger protein	3.10956	0.000496295
Soltu.DM.03G019950	DNA binding;ATP binding	3.10899	0.000474051
Soltu.DM.06G009870	RNA-dependent RNA polymerase family protein	3.10873	0.000983629
Soltu.DM.11G000340	Carbohydrate-binding X8 domain superfamily protein	-3.10859	0.00378621
Soltu.DM.06G003240	thiaminC	3.10772	1.9451e-06
Soltu.DM.04G021800	myo-inositol-1-phosphate synthase	3.09766	0.000866906
Soltu.DM.04G035600	NmrA-like negative transcriptional regulator family protein	-3.09758	0.00302153
Soltu.DM.08G025950	IRK-interacting protein	3.09743	1.21599e-06
Soltu.DM.01G024310	Reverse transcriptase-like domain containing protein	-3.09538	0.0182329
Soltu.DM.09G021740	Vps51/Vps67 family (components of vesicular transport) protein	3.08759	9.49998e-06
Soltu.DM.09G002280	Dof-type zinc finger DNA-binding family protein	3.08727	0.000631191
Soltu.DM.02G019150	S-locus lectin protein kinase family protein	3.08303	2.50152e-11
Soltu.DM.11G011480	conserved hypothetical protein	-3.07962	0.0126963
Soltu.DM.08G000870	NB-ARC domain-containing disease resistance protein	3.07776	9.81685e-05
Soltu.DM.06G029970	PHYTOSULFOKINE 3 PRECURSOR	3.06849	0.0210843
Soltu.DM.04G002250	Protein kinase superfamily protein	3.06389	0.0131747
Soltu.DM.06G029330	Protein of unknown function (DUF3049)	3.05952	0.00363021
Soltu.DM.09G030320	FKBP-type peptidyl-prolyl cis-trans isomerase family protein	3.05805	8.60091e-05
Soltu.DM.07G022290	ADP glucose pyrophosphorylase	3.05788	4.92523e-07
Soltu.DM.11G020190	xanthine dehydrogenase	3.0566	4.22863e-05
Soltu.DM.03G026940	ABC2 homolog	3.05584	0.000109711
Soltu.DM.11G020210	xanthine dehydrogenase	3.05365	0.0181575
Soltu.DM.09G005870	plasma membrane intrinsic protein 2A	3.05238	0.000437207
Soltu.DM.08G014270	phosphofructokinase	3.05164	2.93292e-07
Soltu.DM.01G010020	Argonaute family protein	3.05008	0.00156803
Soltu.DM.06G029640	lycopene cyclase	3.04926	1.35554e-05
Soltu.DM.11G005450	UDP-Glycosyltransferase superfamily protein	3.0485	3.88813e-05
Soltu.DM.04G011540	conserved hypothetical protein	3.04758	0.00584393
Soltu.DM.01G030980	hypothetical protein	3.04438	0.0267384
Soltu.DM.10G005090	Organ specific protein domain containing protein	3.03783	0.00634872
Soltu.DM.09G020550	AUX/IAA transcriptional regulator family protein	3.03744	8.49047e-11
Soltu.DM.02G014560	2-oxoglutarate (2OG) and Fe(II)-dependent oxygenase superfamily protein	3.03658	0.000207334
Soltu.DM.02G003620	VQ motif-containing protein	3.03291	0.000616263
Soltu.DM.11G013450	AGAMOUS-like	3.02933	0.0165652
Soltu.DM.06G033130	Cytochrome b561/ferric reductase transmembrane with DOMON related domain	-3.02494	0.000239805
Soltu.DM.05G021020	hypothetical protein	3.02335	0.0218573
Soltu.DM.06G026960	BTB and TAZ domain protein	3.02228	0.000373594
Soltu.DM.04G033900	EF hand calcium-binding protein family	3.02012	0.0425552
Soltu.DM.06G012620	Plant invertase/pectin methylesterase inhibitor superfamily protein	3.01932	0.000711049
Soltu.DM.08G022540	Tetratricopeptide repeat (TPR)-like superfamily protein	3.01869	0.000389453
Soltu.DM.01G014510	UDP-Glycosyltransferase superfamily protein	3.01737	0.00949293
Soltu.DM.01G006640	receptor like protein	3.01434	0.00462258
Soltu.DM.12G022840	NB-ARC domain-containing disease resistance protein	3.01259	0.0330631
Soltu.DM.10G024740	Nucleotide-diphospho-sugar transferases superfamily protein	-3.0022	0.00344422
Soltu.DM.02G022550	hypothetical protein	2.99727	0.0025564
Soltu.DM.05G000890	methyl esterase	2.99702	3.4239e-08
Soltu.DM.09G022070	peptide transporter	2.99543	2.95094e-08
Soltu.DM.07G018990	2-oxoglutarate (2OG) and Fe(II)-dependent oxygenase superfamily protein	2.99405	0.000646509
Soltu.DM.01G014700	Molybdenum cofactor sulfurase family protein	2.99027	1.52404e-06
Soltu.DM.10G003780	TRICHOME BIREFRINGENCE-LIKE	-2.98763	0.0496314
Soltu.DM.04G037030	calcium-dependent protein kinase	2.98747	6.02335e-05
Soltu.DM.01G045900	pathogenesis-related gene	-2.98586	0.00132743
Soltu.DM.11G013460	AGAMOUS-like	2.9852	0.0104954
Soltu.DM.01G048050	serine carboxypeptidase-like	2.98443	2.27355e-11
Soltu.DM.09G026230	2-oxoglutarate (2OG) and Fe(II)-dependent oxygenase superfamily protein	2.98296	0.0304357
Soltu.DM.07G022780	ankyrin repeat family protein	2.98272	1.10987e-07
Soltu.DM.01G003280	indeterminate(ID)-domain	2.97786	5.29291e-05
Soltu.DM.06G022080	glutamate receptor 2.8	2.97611	6.57932e-07
Soltu.DM.07G017560	S-adenosyl-L-methionine-dependent methyltransferases superfamily protein	2.97402	0.00592146
Soltu.DM.01G017610	Integrase-type DNA-binding superfamily protein	2.9728	0.00420052
Soltu.DM.02G023020	Arabidopsis protein of unknown function (DUF241)	-2.9714	0.000492833
Soltu.DM.07G017530	Helicase protein with RING/U-box domain	2.971	3.94341e-07
Soltu.DM.06G023130	basic helix-loop-helix (bHLH) DNA-binding superfamily protein	2.9702	0.0134003
Soltu.DM.01G049630	conserved hypothetical protein	2.96685	0.00132707
Soltu.DM.12G021110	cellulose synthase like E1	2.96121	3.60514e-05
Soltu.DM.03G015510	Plant invertase/pectin methylesterase inhibitor superfamily protein	2.95484	0.00408353
Soltu.DM.01G043980	actin-11	2.95259	0.000574029
Soltu.DM.06G031870	HSP20-like chaperones superfamily protein	2.9511	5.35866e-05
Soltu.DM.05G024590	conserved hypothetical protein	2.94894	1.51418e-07
Soltu.DM.01G047050	cullin-associated and neddylation dissociated	2.94875	0.00212383
Soltu.DM.07G025290	organic cation/carnitine transporter4	2.94722	0.0201086
Soltu.DM.01G018850	gibberellin 3-oxidase	2.94705	0.010227
Soltu.DM.01G001870	Peroxidase superfamily protein	2.94657	2.91758e-06
Soltu.DM.07G001050	DNA/RNA polymerases superfamily protein	2.93693	1.17695e-05
Soltu.DM.06G018590	hypothetical protein	-2.9348	0.0192947
Soltu.DM.01G021890	Heavy metal transport/detoxification superfamily protein	2.931	0.0464221
Soltu.DM.11G020290	xanthine dehydrogenase	2.92846	1.20368e-05
Soltu.DM.04G030050	Phosphate-responsive 1 family protein	-2.92821	1.50356e-05
Soltu.DM.10G029580	O-Glycosyl hydrolases family 17 protein	2.92365	0.0275625
Soltu.DM.09G023040	Phototropic-responsive NPH3 family protein	2.9217	8.35197e-05
Soltu.DM.03G004010	hypothetical protein	2.92153	0.000433253
Soltu.DM.04G031690	Leucine-rich receptor-like protein kinase family protein	2.91755	6.27548e-09
Soltu.DM.05G021320	S-adenosyl-L-methionine-dependent methyltransferases superfamily protein	2.91714	1.77839e-05
Soltu.DM.01G051840	Plant regulator RWP-RK family protein	-2.91292	9.50163e-06
Soltu.DM.10G013070	Concanavalin A-like lectin protein kinase family protein	2.90953	0.0117825
Soltu.DM.03G018100	HXXXD-type acyl-transferase family protein	2.90877	0.000393591
Soltu.DM.10G013330	S-adenosyl-L-methionine-dependent methyltransferases superfamily protein	-2.90661	0.0187082
Soltu.DM.06G004450	myb domain protein	2.90658	0.0461184
Soltu.DM.05G001100	Adenine nucleotide alpha hydrolases-like superfamily protein	-2.90494	2.9226e-05
Soltu.DM.04G030450	purine permease	2.89891	0.0401649
Soltu.DM.03G035970	basic helix-loop-helix (bHLH) DNA-binding superfamily protein	2.89755	2.75301e-07
Soltu.DM.09G009460	heat shock protein 17.4	2.89584	0.000228715
Soltu.DM.11G014310	cytochrome P450, family 98, subfamily A, polypeptide	2.89468	0.0242003
Soltu.DM.12G020700	hypothetical protein	-2.89407	0.000150528
Soltu.DM.03G035720	NADP-malic enzyme	2.89397	3.58628e-05
Soltu.DM.06G022620	poly(A) binding protein	2.88737	0.00729191
Soltu.DM.04G031740	xylulose kinase-2	2.88732	4.00076e-06
Soltu.DM.06G028230	UDP-glucosyl transferase 73C2	2.87776	0.0131508
Soltu.DM.04G013500	Plant protein of unknown function (DUF247)	2.87413	0.00263451
Soltu.DM.06G027620	C2H2-like zinc finger protein	2.87216	0.0142469
Soltu.DM.02G006700	Major facilitator superfamily protein	2.87195	5.08296e-06
Soltu.DM.05G003540	Protein kinase superfamily protein	2.87012	0.0201618
Soltu.DM.03G005670	GroES-like zinc-binding dehydrogenase family protein	-2.86826	0.0274881
Soltu.DM.02G019190	receptor kinase	2.86639	2.87349e-11
Soltu.DM.11G014340	Protein kinase superfamily protein	2.86443	0.000575016
Soltu.DM.06G034920	Leucine-rich repeat (LRR) family protein	-2.86186	0.000323251
Soltu.DM.04G025730	root cap 1 (RCP1)	2.86182	1.8008e-06
Soltu.DM.03G013350	WRKY DNA-binding protein	2.8613	2.83237e-06
Soltu.DM.10G019650	2-oxoglutarate (2OG) and Fe(II)-dependent oxygenase superfamily protein	2.86127	0.0350407
Soltu.DM.11G022930	Nucleotide/sugar transporter family protein	-2.85957	0.00378944
Soltu.DM.02G031850	Homeobox-leucine zipper protein family	2.85653	0.00704017
Soltu.DM.04G000120	myb-like transcription factor family protein	-2.85641	0.00520541
Soltu.DM.03G037430	pectin methylesterase	2.85636	0.0144272
Soltu.DM.05G009780	root hair specific	2.85598	0.0465641
Soltu.DM.09G002000	conserved hypothetical protein	2.85293	0.00329624
Soltu.DM.10G000360	Protein kinase superfamily protein	2.84762	0.000741872
Soltu.DM.04G031720	Leucine-rich repeat transmembrane protein kinase family protein	2.84746	0.0107091
Soltu.DM.03G024690	cytochrome P450, family 94, subfamily B, polypeptide	2.84723	1.04695e-05
Soltu.DM.09G026900	conserved hypothetical protein	2.84462	0.00406446
Soltu.DM.05G010770	multidrug resistance-associated protein	2.84219	3.76703e-07
Soltu.DM.08G023700	Bifunctional inhibitor/lipid-transfer protein/seed storage 2S albumin superfamily protein	2.83891	0.0135916
Soltu.DM.04G037010	RING/U-box superfamily protein	-2.83886	0.00752708
Soltu.DM.03G024900	cysteine-rich RLK (RECEPTOR-like protein kinase)	2.83446	0.000170205
Soltu.DM.03G016700	dehydration response element B1A	-2.83349	0.000247905
Soltu.DM.02G014530	2-oxoglutarate (2OG) and Fe(II)-dependent oxygenase superfamily protein	2.83347	0.000150795
Soltu.DM.09G006280	P-loop containing nucleoside triphosphate hydrolases superfamily protein	2.82976	2.34539e-05
Soltu.DM.09G023650	Plant invertase/pectin methylesterase inhibitor superfamily	2.82928	0.00244142
Soltu.DM.03G025840	hypothetical protein	2.82877	0.00384253
Soltu.DM.05G003740	Protein kinase superfamily protein	2.82456	0.0162427
Soltu.DM.03G015630	Plant invertase/pectin methylesterase inhibitor superfamily protein	2.82114	0.000181901
Soltu.DM.09G001420	glutathione S-transferase TAU	2.81707	0.000104157
Soltu.DM.11G020390	Dof-type zinc finger DNA-binding family protein	2.81667	0.0191359
Soltu.DM.12G000130	chromomethylase	2.81481	1.34439e-05
Soltu.DM.04G002270	Protein kinase superfamily protein	2.81438	0.0103859
Soltu.DM.01G020370	Chaperone DnaJ-domain superfamily protein	-2.81433	0.0219078
Soltu.DM.02G023130	Regulator of Vps4 activity in the MVB pathway protein	2.81329	0.000132213
Soltu.DM.06G017680	conserved hypothetical protein	2.81183	0.000260283
Soltu.DM.10G029460	LRR and NB-ARC domains-containing disease resistance protein	2.80957	0.019401
Soltu.DM.02G023120	Arabidopsis protein of unknown function (DUF241)	2.80772	0.00438276
Soltu.DM.01G032120	AT-hook motif nuclear-localized protein	2.80761	0.00345684
Soltu.DM.09G007340	U3 ribonucleoprotein (Utp) family protein	2.80326	0.000100854
Soltu.DM.04G032260	P-loop containing nucleoside triphosphate hydrolases superfamily protein	2.80175	0.00138277
Soltu.DM.06G023650	alpha/beta-Hydrolases superfamily protein	2.79804	0.0369115
Soltu.DM.10G005150	Organ specific protein domain containing protein	2.7977	0.00167838
Soltu.DM.02G026250	lipid phosphate phosphatase	-2.79755	0.000203963
Soltu.DM.01G030510	WRKY family transcription factor	2.79531	0.0218853
Soltu.DM.03G022630	NADH-dependent glutamate synthase	2.79398	7.84493e-11
Soltu.DM.08G023930	Protein kinase superfamily protein	2.79291	0.000768309
Soltu.DM.11G006920	cationic amino acid transporter	2.79288	0.0190257
Soltu.DM.01G005240	Glycosyl hydrolase superfamily protein	2.79154	0.000271167
Soltu.DM.01G044300	Peroxidase superfamily protein	2.79031	0.0193416
Soltu.DM.03G007610	Transmembrane amino acid transporter family protein	2.78903	0.00181693
Soltu.DM.11G020650	Ribosomal RNA processing Brix domain protein	2.78813	0.00155656
Soltu.DM.06G012180	Fe superoxide dismutase	2.7866	0.000235382
Soltu.DM.09G028480	PB1 domain-containing protein tyrosine kinase	2.78637	0.000779013
Soltu.DM.04G001710	Putative late blight resistance protein homolog R1A-3	2.78635	7.67421e-11
Soltu.DM.02G028540	S-adenosyl-L-methionine-dependent methyltransferases superfamily protein	2.78532	0.000170205
Soltu.DM.10G013370	hypothetical protein	-2.78117	0.0024756
Soltu.DM.01G040880	Carbohydrate-binding X8 domain superfamily protein	2.78096	0.0126068
Soltu.DM.04G030030	Phosphate-responsive 1 family protein	-2.7809	0.00016609
Soltu.DM.03G031500	Sterile alpha motif (SAM) domain-containing protein	-2.77917	5.97644e-05
Soltu.DM.06G014700	Signal transduction histidine kinase, hybrid-type, ethylene sensor	2.77355	2.31383e-10
Soltu.DM.09G027470	Major facilitator superfamily protein	2.77289	4.36065e-08
Soltu.DM.03G021700	heat shock protein	2.77124	0.000317525
Soltu.DM.12G004920	Arabidopsis protein of unknown function (DUF241)	2.76815	0.00459788
Soltu.DM.09G000960	Protein of unknown function (DUF674)	2.76797	0.000993433
Soltu.DM.07G012590	EIN3-binding F-box protein	2.76747	6.60452e-05
Soltu.DM.02G013960	Leucine-rich receptor-like protein kinase family protein	2.76707	0.000776085
Soltu.DM.02G019320	conserved hypothetical protein	-2.76406	3.14137e-06
Soltu.DM.07G004270	receptor like protein	2.76244	0.00262708
Soltu.DM.02G009710	RING/U-box superfamily protein	2.7623	2.04573e-06
Soltu.DM.07G002090	Leucine-rich repeat protein kinase family protein	2.75864	0.00476024
Soltu.DM.08G003140	acetyl CoA:(Z)-3-hexen-1-ol acetyltransferase	2.75836	0.0133545
Soltu.DM.10G017360	Concanavalin A-like lectin protein kinase family protein	2.75553	0.0101679
Soltu.DM.02G020170	starch synthase	2.74597	1.39364e-06
Soltu.DM.11G023220	nitrate transporter 2.4	-2.74575	0.0332706
Soltu.DM.04G032430	hypothetical protein	-2.74092	0.00096922
Soltu.DM.04G005970	NAC (No Apical Meristem) domain transcriptional regulator superfamily protein	2.7405	2.62769e-08
Soltu.DM.08G001200	myo-inositol polyphosphate 5-phosphatase	2.74011	1.27436e-12
Soltu.DM.12G021070	hypothetical protein	2.7391	0.0301667
Soltu.DM.08G005480	lipoxygenase	2.73819	1.18055e-05
Soltu.DM.04G030020	Phosphate-responsive 1 family protein	-2.73762	0.000283236
Soltu.DM.06G012510	Ubiquitin carboxyl-terminal hydrolase family protein	2.73691	8.82651e-05
Soltu.DM.10G021930	Leucine-rich repeat protein kinase family protein	2.73632	0.00485232
Soltu.DM.07G000250	Glycosyl hydrolase family protein with chitinase insertion domain	2.73536	0.00024217
Soltu.DM.04G034020	conserved hypothetical protein	-2.73483	0.0181066
Soltu.DM.12G028650	Zinc-binding dehydrogenase family protein	2.73412	0.0332691
Soltu.DM.11G003320	basic helix-loop-helix (bHLH) DNA-binding superfamily protein	2.73047	0.0286315
Soltu.DM.10G024530	UDP-glucosyl transferase 73C6	2.73028	0.00178478
Soltu.DM.10G029510	Mannose-binding lectin superfamily protein	2.73014	1.04002e-05
Soltu.DM.03G024660	cytochrome P450, family 94, subfamily B, polypeptide	2.72878	0.000229343
Soltu.DM.04G000540	ureide permease	-2.72577	0.0205771
Soltu.DM.03G025360	cytochrome P450, family 71, subfamily A, polypeptide	-2.72402	0.00457437
Soltu.DM.01G031450	expansin B2	-2.72328	0.0305451
Soltu.DM.07G026260	endoribonuclease L-PSP family protein	2.72326	0.000938241
Soltu.DM.03G013250	ankyrin-like1	2.72002	1.45052e-05
Soltu.DM.09G008370	wall-associated kinase	2.71979	0.00885884
Soltu.DM.03G017990	conserved hypothetical protein	-2.71655	0.0106606
Soltu.DM.02G014350	Pentatricopeptide repeat (PPR) superfamily protein	2.7156	0.0338251
Soltu.DM.08G003080	myb domain protein	2.7139	0.0175645
Soltu.DM.01G042440	conserved hypothetical protein	2.71334	0.046833
Soltu.DM.08G001210	nitrate transporter 1.5	2.71159	0.0125616
Soltu.DM.12G028680	Zinc-binding dehydrogenase family protein	2.71038	6.78044e-07
Soltu.DM.06G002800	SOS3-interacting protein	2.70981	0.000243569
Soltu.DM.11G008840	nodulin MtN21 /EamA-like transporter family protein	2.70811	0.0365075
Soltu.DM.12G021240	Mitochondrial transcription termination factor family protein	2.70459	0.000152533
Soltu.DM.11G001090	zinc finger protein	2.69851	0.0154786
Soltu.DM.01G045800	Leucine-rich receptor-like protein kinase family protein	2.69759	6.94605e-12
Soltu.DM.01G045560	DNA polymerase V family	2.69658	4.21729e-05
Soltu.DM.07G000260	Glycosyl hydrolase family protein with chitinase insertion domain	2.69648	0.000381015
Soltu.DM.01G042660	Transducin/WD40 repeat-like superfamily protein	2.69295	2.26922e-05
Soltu.DM.07G020290	C2H2-like zinc finger protein	2.68271	0.029581
Soltu.DM.05G008500	polygalacturonase	-2.68252	0.00144179
Soltu.DM.05G007830	Major facilitator superfamily protein	2.68231	0.0260541
Soltu.DM.10G004180	Polyketide cyclase/dehydrase and lipid transport superfamily protein	2.67899	3.65349e-05
Soltu.DM.05G027180	ABC-2 type transporter family protein	2.67828	0.000235382
Soltu.DM.12G011120	Protein phosphatase 2C family protein	2.67738	0.00319564
Soltu.DM.02G001170	S-locus lectin protein kinase family protein	2.67542	1.45089e-05
Soltu.DM.11G005590	UDP-Glycosyltransferase superfamily protein	-2.67329	0.0001667
Soltu.DM.12G030090	Protein of unknown function (DUF640)	2.67315	0.00132061
Soltu.DM.05G023720	pleiotropic drug resistance	2.67265	1.09893e-09
Soltu.DM.02G034120	Cupredoxin superfamily protein	-2.6722	0.00329384
Soltu.DM.12G025140	xyloglucan endotransglucosylase/hydrolase	2.67199	0.0103467
Soltu.DM.09G011290	Phototropic-responsive NPH3 family protein	2.66844	0.0296247
Soltu.DM.01G034730	TRICHOME BIREFRINGENCE-LIKE	-2.6679	0.00317729
Soltu.DM.04G030010	Phosphate-responsive 1 family protein	-2.66748	0.00100219
Soltu.DM.05G003650	Protein kinase superfamily protein	2.66643	0.0444262
Soltu.DM.04G030040	Phosphate-responsive 1 family protein	-2.66068	0.000190991
Soltu.DM.03G033350	Glycosyltransferase family 61 protein	-2.65261	0.0199791
Soltu.DM.02G007160	MATE efflux family protein	2.65218	6.69051e-07
Soltu.DM.07G022730	ankyrin repeat family protein	2.64714	0.00329472
Soltu.DM.03G003940	P-loop containing nucleoside triphosphate hydrolases superfamily protein	2.64644	0.00416934
Soltu.DM.12G004770	Protein of unknown function (DUF594)	2.64603	3.90885e-15
Soltu.DM.01G000330	S-adenosyl-L-methionine-dependent methyltransferases superfamily protein	2.64479	0.0232531
Soltu.DM.01G001300	receptor like protein	2.64306	0.0338627
Soltu.DM.04G031990	S-locus lectin protein kinase family protein	2.64186	4.94177e-06
Soltu.DM.01G001320	Leucine-rich receptor-like protein kinase family protein	2.63645	0.00052746
Soltu.DM.02G001260	hypothetical protein	2.63534	0.0387631
Soltu.DM.05G003560	Protein kinase superfamily protein	2.63235	4.86541e-07
Soltu.DM.01G000090	C2H2-like zinc finger protein	2.62977	0.0420309
Soltu.DM.09G003510	purple acid phosphatase	-2.62869	0.000213449
Soltu.DM.02G017110	hypothetical protein	-2.62256	5.79114e-07
Soltu.DM.08G023990	HXXXD-type acyl-transferase family protein	-2.61838	0.0081184
Soltu.DM.02G021700	Core-2/I-branching beta-1,6-N-acetylglucosaminyltransferase family protein	-2.61769	7.44788e-10
Soltu.DM.01G050480	hypothetical protein	2.61741	0.0118155
Soltu.DM.10G005590	UDP-Glycosyltransferase superfamily protein	2.61605	0.0027362
Soltu.DM.01G037810	receptor like protein	2.61265	0.00291925
Soltu.DM.11G024380	Amidase family protein	2.60998	0.00916237
Soltu.DM.12G000690	Protein kinase family protein with leucine-rich repeat domain	2.60638	0.00408379
Soltu.DM.02G020420	aspartic proteinase A1	2.60637	7.17403e-05
Soltu.DM.10G005910	ATP-dependent helicase family protein	2.60504	0.00168286
Soltu.DM.06G011420	expansin A8	-2.60498	0.0117904
Soltu.DM.11G003440	Myosin heavy chain-related protein	2.60436	0.0198932
Soltu.DM.08G029620	ABL interactor-like protein	2.59677	1.9967e-06
Soltu.DM.09G005860	plasma membrane intrinsic protein 2;4	2.59615	1.06998e-05
Soltu.DM.09G006170	Peroxidase superfamily protein	-2.59596	0.00398639
Soltu.DM.04G000230	domains rearranged methyltransferase	2.59557	0.000487754
Soltu.DM.11G026500	C2H2 and C2HC zinc fingers superfamily protein	-2.59444	1.32979e-07
Soltu.DM.06G027770	BCL-2-associated athanogene	2.59425	7.28727e-09
Soltu.DM.01G051210	plasma membrane intrinsic protein	-2.59411	0.010227
Soltu.DM.03G018630	Trypsin and protease inhibitor domain containing protein	2.59402	0.00189431
Soltu.DM.06G031850	HSP20-like chaperones superfamily protein	2.59224	0.000239839
Soltu.DM.11G005510	UDP-Glycosyltransferase superfamily protein	-2.59092	3.43343e-06
Soltu.DM.10G020840	myb domain protein	2.58878	0.00145476
Soltu.DM.01G034500	conserved hypothetical protein	2.58516	0.000135259
Soltu.DM.07G000840	hypothetical protein	2.58444	0.000608533
Soltu.DM.02G029270	mitogen-activated protein kinase kinase kinase	2.5842	0.00184973
Soltu.DM.08G002700	basic leucine zipper	2.58384	0.00789954
Soltu.DM.03G021120	Pentatricopeptide repeat (PPR) superfamily protein	2.58268	1.06652e-07
Soltu.DM.04G005780	NB-ARC domain-containing disease resistance protein	2.58138	0.000588923
Soltu.DM.11G025170	cell wall-associated kinase	2.58086	0.000478616
Soltu.DM.03G018680	Kunitz family trypsin and protease inhibitor protein	2.57887	0.00410652
Soltu.DM.09G014720	DNA-directed RNA polymerase family protein	2.57577	0.0296247
Soltu.DM.08G022200	Homeodomain-like superfamily protein	2.57309	0.00194082
Soltu.DM.09G001200	heat shock protein 18.2	2.57287	0.00299881
Soltu.DM.02G019400	terpene synthase-like sequence-1,8-cineole	2.57049	1.41069e-05
Soltu.DM.04G037440	disease resistance family protein / LRR family protein	2.56953	0.000711049
Soltu.DM.12G029370	Protein of unknown function (DUF1218)	-2.5695	0.000844818
Soltu.DM.11G018880	germin-like protein	-2.56899	0.00481439
Soltu.DM.06G027890	conserved hypothetical protein	-2.56814	0.0026494
Soltu.DM.11G020750	Protein of unknown function (DUF1635)	2.56802	4.77743e-05
Soltu.DM.05G018810	Peroxidase superfamily protein	-2.56669	0.0383802
Soltu.DM.05G008410	HD domain-containing metal-dependent phosphohydrolase family protein	2.56628	5.28366e-05
Soltu.DM.02G018500	Protein of unknown function (DUF761)	2.56173	0.0121363
Soltu.DM.12G029450	receptor like protein	2.55968	0.0117789
Soltu.DM.03G025190	Sieve element occlusion N-terminus domain containing protein	2.5556	0.0315848
Soltu.DM.04G001100	nitrate transporter 1:2	2.55302	0.00247713
Soltu.DM.02G027560	DUF4228 domain containing protein	-2.55276	2.69217e-05
Soltu.DM.07G014300	phytochrome interacting factor 3-like	2.55256	7.50757e-11
Soltu.DM.05G008750	nuclear factor Y, subunit B6	2.55018	3.36944e-05
Soltu.DM.02G020840	PHYTOENE SYNTHASE	2.54978	5.07808e-09
Soltu.DM.09G030260	cytochrome P450, family 83, subfamily B, polypeptide	2.54918	9.86175e-07
Soltu.DM.01G034410	BCL-2-associated athanogene	2.54711	0.00729952
Soltu.DM.11G007620	conserved hypothetical protein	2.54638	0.0116961
Soltu.DM.01G028950	AP2/B3-like transcriptional factor family protein	2.54606	0.00474272
Soltu.DM.09G009440	heat shock protein 17.4	2.54551	6.33507e-05
Soltu.DM.03G016710	dehydration response element B1A	-2.54462	7.47924e-05
Soltu.DM.01G031240	2-oxoglutarate (2OG) and Fe(II)-dependent oxygenase superfamily protein	-2.54404	0.0391948
Soltu.DM.02G020290	hypothetical protein	-2.54301	0.00010923
Soltu.DM.07G017820	glutamate receptor 3.4	2.53939	1.00136e-05
Soltu.DM.08G006990	nine-cis-epoxycarotenoid dioxygenase	2.53912	0.023274
Soltu.DM.09G001010	O-fucosyltransferase family protein	2.5388	1.9451e-06
Soltu.DM.04G000790	sec7 domain-containing protein	2.53846	0.000190749
Soltu.DM.02G032280	conserved hypothetical protein	2.53838	0.0041425
Soltu.DM.04G034340	ADR1-like	2.53796	2.01957e-07
Soltu.DM.11G019660	xyloglucan endotransglucosylase/hydrolase	-2.53653	0.00146251
Soltu.DM.04G020570	Cytochrome C1 family	-2.53598	0.0312183
Soltu.DM.01G024970	conserved hypothetical protein	-2.53581	0.00221163
Soltu.DM.11G000190	oligopeptide transporter	2.53535	0.00065515
Soltu.DM.09G024580	Acyl-CoA N-acyltransferases (NAT) superfamily protein	2.53479	0.0123438
Soltu.DM.07G019030	MYB-like	2.53364	0.0161443
Soltu.DM.10G005130	Organ specific protein domain containing protein	2.53153	0.0103747
Soltu.DM.05G001210	Cytochrome P450 superfamily protein	2.53026	1.757e-08
Soltu.DM.03G024280	Protein of unknown function (DUF579)	-2.52982	3.12206e-05
Soltu.DM.11G007960	ARM repeat superfamily protein	2.52764	0.000885925
Soltu.DM.08G025360	Glycosyl hydrolases family 32 protein	-2.52196	0.0232013
Soltu.DM.09G029440	ARM repeat superfamily protein	2.51891	0.0455598
Soltu.DM.04G029530	Protein kinase family protein with leucine-rich repeat domain	2.51758	0.00249111
Soltu.DM.12G029430	Protein of unknown function (DUF1218)	-2.51719	0.000235723
Soltu.DM.07G019000	Pyridoxal phosphate (PLP)-dependent transferases superfamily protein	-2.51522	0.000609359
Soltu.DM.10G030360	calcium-dependent protein kinase	2.51432	0.00246266
Soltu.DM.01G027260	DNA/RNA polymerases superfamily protein	2.51416	0.0214841
Soltu.DM.04G034690	allene oxide synthase	2.51384	0.000152881
Soltu.DM.02G016510	pyruvate decarboxylase-2	2.51161	2.97132e-05
Soltu.DM.02G016400	GDSL-like Lipase/Acylhydrolase superfamily protein	-2.5099	0.0340347
Soltu.DM.05G021740	Prosystemin domain containing protein	2.50377	0.031352
Soltu.DM.04G033670	cytochrome P450, family 707, subfamily A, polypeptide	2.50266	0.00195172
Soltu.DM.08G029230	NAD(P)H dehydrogenase subunit S domain containing protein	2.50248	0.0109118
Soltu.DM.01G050400	SAUR-like auxin-responsive protein family	-2.50243	0.00456507
Soltu.DM.01G033950	ferric reduction oxidase	-2.50238	6.52199e-06
Soltu.DM.12G000120	receptor like protein	2.49771	1.34392e-05
Soltu.DM.07G017570	hypothetical protein	2.49663	0.000409329
Soltu.DM.11G006210	GDSL-like Lipase/Acylhydrolase superfamily protein	-2.49653	0.00549358
Soltu.DM.01G025490	conserved hypothetical protein	2.49416	3.14441e-09
Soltu.DM.01G051570	Transmembrane amino acid transporter family protein	2.49405	0.0144067
Soltu.DM.06G017050	P-loop containing nucleoside triphosphate hydrolases superfamily protein	2.49108	0.00104371
Soltu.DM.12G010880	alpha/beta-Hydrolases superfamily protein	2.49097	0.030914
Soltu.DM.09G028600	S-adenosyl-L-methionine-dependent methyltransferases superfamily protein	2.49084	0.0159289
Soltu.DM.06G031880	HSP20-like chaperones superfamily protein	2.49062	0.000212764
Soltu.DM.02G026440	ATP synthase alpha/beta family protein	2.48709	0.0153337
Soltu.DM.03G016810	MATE efflux family protein	2.48687	0.00109405
Soltu.DM.07G015790	HEAT SHOCK PROTEIN 89.1	2.48431	0.000123045
Soltu.DM.05G013800	Cotton fibre expressed protein domain containing protein	2.47966	0.0211572
Soltu.DM.02G014700	GDSL-like Lipase/Acylhydrolase superfamily protein	2.47918	0.0279061
Soltu.DM.01G041180	Domain of unknown function (DUF303)	-2.47861	0.0022815
Soltu.DM.09G006300	Nucleotide-diphospho-sugar transferases superfamily protein	-2.47852	0.012596
Soltu.DM.11G025500	Sas10/U3 ribonucleoprotein (Utp) family protein	2.47743	0.000130536
Soltu.DM.08G003000	myb domain protein	2.4757	0.00100914
Soltu.DM.03G018820	Protein of unknown function (DUF761)	2.47528	2.87296e-06
Soltu.DM.04G002790	MLP-like protein	-2.47318	3.35527e-05
Soltu.DM.05G019290	Heavy metal transport/detoxification superfamily protein	2.46968	5.94543e-05
Soltu.DM.02G024660	Dehydrin family protein	2.46925	0.00489612
Soltu.DM.02G008960	TRICHOME BIREFRINGENCE-LIKE	-2.46875	0.0048686
Soltu.DM.02G011780	Leucine-rich repeat protein kinase family protein	2.46721	0.0305391
Soltu.DM.03G032320	conserved hypothetical protein	2.46671	0.0187021
Soltu.DM.06G022630	indeterminate(ID)-domain	2.46594	6.39239e-05
Soltu.DM.03G018060	Divalent ion symporter	-2.46522	0.000940948
Soltu.DM.05G008490	polygalacturonase	-2.4642	0.0161842
Soltu.DM.09G008330	wall-associated kinase	2.46291	0.00159489
Soltu.DM.02G029460	cytochrome P450, family 76, subfamily C, polypeptide	2.46212	0.0481435
Soltu.DM.01G005300	cytochrome P450, family 71, subfamily B, polypeptide	-2.46109	8.73912e-14
Soltu.DM.01G050490	SAUR-like auxin-responsive protein family	2.4606	0.000170205
Soltu.DM.12G028310	O-methyltransferase	-2.45938	2.80925e-06
Soltu.DM.02G016150	basic helix-loop-helix (bHLH) DNA-binding superfamily protein	-2.45933	0.000296449
Soltu.DM.02G020620	KNOX/ELK homeobox transcription factor	2.45916	0.031049
Soltu.DM.09G025560	NOP56-like pre RNA processing ribonucleoprotein	2.45832	6.927e-06
Soltu.DM.08G017970	Acyl-CoA N-acyltransferases (NAT) superfamily protein	2.4561	0.0056844
Soltu.DM.06G002370	conserved hypothetical protein	-2.45366	0.0236167
Soltu.DM.03G019900	O-methyltransferase family protein	-2.45318	0.00518979
Soltu.DM.08G026210	protein binding	-2.45232	0.0404733
Soltu.DM.03G036950	Aldolase-type TIM barrel family protein	-2.45141	0.0433736
Soltu.DM.01G008290	Glucose-6-phosphate/phosphate translocator-related	-2.45055	0.00565273
Soltu.DM.03G000610	phosphate transporter 1;3	-2.44839	0.0301852
Soltu.DM.09G019050	Tetratricopeptide repeat (TPR)-like superfamily protein	2.44789	5.55317e-09
Soltu.DM.12G001670	homolog of yeast FIP1 [V]	2.44729	0.000469321
Soltu.DM.01G026350	RmlC-like cupins superfamily protein	-2.44385	1.92686e-07
Soltu.DM.10G008880	squamosa promoter binding protein-like	2.44368	0.00260982
Soltu.DM.11G025370	Sas10/U3 ribonucleoprotein (Utp) family protein	2.44251	4.26618e-05
Soltu.DM.05G027000	TCP-1/cpn60 chaperonin family protein	2.4406	1.28454e-05
Soltu.DM.06G010800	LOB domain-containing protein	-2.43985	0.0013388
Soltu.DM.12G005300	bifunctional nuclease in basal defense response	2.43976	0.0001143
Soltu.DM.10G027680	response regulator	-2.43826	0.00687847
Soltu.DM.10G003720	allene oxide synthase	2.43756	0.001699
Soltu.DM.07G025300	GRAS family transcription factor	2.43469	3.01746e-06
Soltu.DM.12G022710	Protein kinase superfamily protein	2.43399	0.000233861
Soltu.DM.02G029940	Nucleotide-diphospho-sugar transferases superfamily protein	-2.4337	0.0172591
Soltu.DM.01G034240	Late embryogenesis abundant protein	2.43259	0.0152837
Soltu.DM.08G020120	Protein of unknown function (DUF1218)	-2.43163	4.17917e-05
Soltu.DM.04G020590	DUF4228 domain containing protein	2.43143	0.00084059
Soltu.DM.01G031520	ovate family protein	-2.43043	0.00448094
Soltu.DM.06G019630	mitogen-activated protein kinase kinase kinase	2.42873	0.0375502
Soltu.DM.05G021880	Protein of unknown function (DUF581)	-2.42804	8.95947e-07
Soltu.DM.09G027280	HAD superfamily, subfamily IIIB acid phosphatase	-2.42782	0.00976575
Soltu.DM.08G003390	Amino acid permease family protein	2.4275	0.00690149
Soltu.DM.03G016740	dehydration response element B1A	-2.4271	3.00154e-05
Soltu.DM.09G015700	Sodium Bile acid symporter family	2.42427	0.000152881
Soltu.DM.01G022780	DNAJ heat shock N-terminal domain-containing protein	2.4242	0.0210508
Soltu.DM.04G036010	purple acid phosphatase	-2.42386	0.000345621
Soltu.DM.07G022840	SOUL heme-binding family protein	-2.42341	0.00107202
Soltu.DM.09G024550	Protein of unknown function (DUF1677)	-2.42013	0.00146782
Soltu.DM.11G024500	NF-kappa-B-activating protein C-terminal domain containing protein	2.41869	0.000296449
Soltu.DM.04G030070	Phosphate-responsive 1 family protein	-2.41858	0.0175225
Soltu.DM.03G037700	autoinhibited Ca(2)-ATPase	2.41783	3.69426e-05
Soltu.DM.04G033390	DREB and EAR motif protein	2.41726	0.00918903
Soltu.DM.10G005500	Cytochrome b561/ferric reductase transmembrane with DOMON related domain	-2.41628	2.63256e-05
Soltu.DM.10G021270	aluminum sensitive	-2.41275	3.33359e-05
Soltu.DM.12G027210	UDP-glycosyltransferase 73B4	2.41208	0.00310252
Soltu.DM.03G033390	MATE efflux family protein	2.41123	0.000938057
Soltu.DM.01G000830	NAD(P)-binding Rossmann-fold superfamily protein	-2.40983	0.00264673
Soltu.DM.06G030380	nitrate transporter 2:1	-2.40861	2.11785e-05
Soltu.DM.06G015950	tracheary element differentiation-related	-2.40755	0.0338627
Soltu.DM.06G022240	SAP domain-containing protein	-2.40643	0.00642329
Soltu.DM.08G020440	alternative oxidase 1D	2.40589	0.0106414
Soltu.DM.07G022800	ankyrin repeat family protein	2.40571	0.000585473
Soltu.DM.05G019420	downstream target of AGL15	-2.40494	0.0475618
Soltu.DM.02G007150	MATE efflux family protein	2.40447	0.0285088
Soltu.DM.11G005710	UDP-Glycosyltransferase superfamily protein	-2.40445	5.29287e-10
Soltu.DM.10G007000	peroxin 11c	2.40407	0.00394638
Soltu.DM.04G001270	NSP-interacting kinase	2.40214	0.0467771
Soltu.DM.12G011660	Calcium-dependent lipid-binding (CaLB domain) family protein	2.40196	0.0495036
Soltu.DM.12G028600	Zinc-binding dehydrogenase family protein	2.40196	1.05653e-07
Soltu.DM.01G048500	methyl esterase	-2.40089	0.000990467
Soltu.DM.09G024680	Bifunctional inhibitor/lipid-transfer protein/seed storage 2S albumin superfamily protein	-2.39644	0.0129864
Soltu.DM.06G009480	Double Clp-N motif-containing P-loop nucleoside triphosphate hydrolases superfamily protein	2.39641	0.00186003
Soltu.DM.01G044950	conserved hypothetical protein	-2.39545	7.01561e-07
Soltu.DM.06G030160	C2H2-type zinc finger family protein	-2.39501	7.12181e-07
Soltu.DM.09G016270	conserved hypothetical protein	2.39407	0.00016286
Soltu.DM.01G038190	Mitochondrial inner membrane translocase complex, subunit Tim44-related protein	2.39351	0.000150528
Soltu.DM.03G011480	PHE ammonia lyase	2.3919	4.12039e-05
Soltu.DM.01G049080	MUTL protein homolog	2.39075	0.000787024
Soltu.DM.02G006310	cytochrome BC1 synthesis	2.38949	1.93205e-08
Soltu.DM.03G017250	hypothetical protein	2.38499	0.00105889
Soltu.DM.11G012370	FtsJ-like methyltransferase family protein	2.38409	0.0158913
Soltu.DM.01G050460	hypothetical protein	2.38387	0.00978578
Soltu.DM.06G016240	ACT domain repeat	2.38228	3.22048e-06
Soltu.DM.10G023360	hypothetical protein	-2.38143	0.00814541
Soltu.DM.07G002190	Xyloglucan endotransglucosylase/hydrolase family protein	-2.3813	4.13584e-06
Soltu.DM.07G021900	conserved hypothetical protein	2.37952	0.000117457
Soltu.DM.12G028730	xyloglucan endotransglucosylase/hydrolase	-2.37912	0.00328844
Soltu.DM.06G012980	cytochrome P450, family 76, subfamily C, polypeptide	-2.379	0.00112387
Soltu.DM.06G022070	glutamate receptor 2.8	2.3769	0.0326175
Soltu.DM.04G033170	S-locus lectin protein kinase family protein	2.37644	0.00434604
Soltu.DM.05G023860	ubiquitin-specific protease	2.37092	0.000225106
Soltu.DM.06G002850	DUF4228 domain containing protein	-2.36957	0.0142013
Soltu.DM.08G006070	Integrin-linked protein kinase family	2.36949	6.18163e-09
Soltu.DM.10G028300	nuclear factor Y, subunit A9	2.369	0.0128194
Soltu.DM.09G005330	DUF4079 domain containing protein	-2.36436	0.0126684
Soltu.DM.10G019190	conserved hypothetical protein	-2.36263	1.64614e-08
Soltu.DM.11G004160	dicer-like	2.36247	0.000143493
Soltu.DM.02G021040	Protein kinase superfamily protein	2.36038	0.0272454
Soltu.DM.03G013690	Calcium-dependent lipid-binding (CaLB domain) family protein	2.35975	0.00032312
Soltu.DM.07G021890	Integrin-linked protein kinase family	2.35692	0.0265415
Soltu.DM.10G003700	pentatricopeptide (PPR) repeat-containing protein	2.35663	0.0354119
Soltu.DM.02G002310	NAP1-related protein	2.35637	0.00183018
Soltu.DM.05G002460	Cytochrome b561/ferric reductase transmembrane protein family	-2.35572	0.000419578
Soltu.DM.12G020970	pleckstrin homology (PH) domain-containing protein	2.35572	0.0251453
Soltu.DM.12G019120	Protein of unknown function, DUF593	2.35539	0.0294924
Soltu.DM.03G025390	cytochrome P450, family 71, subfamily A, polypeptide	2.35536	0.000111733
Soltu.DM.09G004900	2-oxoglutarate (2OG) and Fe(II)-dependent oxygenase superfamily protein	2.35357	1.7474e-05
Soltu.DM.01G025700	Inositol hexakisphosphate domain containing protein	2.35148	6.79056e-05
Soltu.DM.05G003290	conserved hypothetical protein	-2.3506	0.00120012
Soltu.DM.01G005350	cytochrome P450, family 71, subfamily A, polypeptide	-2.34977	0.00253329
Soltu.DM.05G027160	Eukaryotic aspartyl protease family protein	-2.34912	0.0050838
Soltu.DM.06G004480	Protein of unknown function (DUF1635)	-2.34876	0.00752173
Soltu.DM.04G013990	Pectin lyase-like superfamily protein	2.34583	0.000335981
Soltu.DM.02G028360	Protein of unknown function (DUF579)	-2.34306	0.00947786
Soltu.DM.10G012240	lon protease	2.34279	0.0145053
Soltu.DM.01G051000	Tetratricopeptide repeat (TPR)-like superfamily protein	2.34266	0.00606729
Soltu.DM.08G001810	Acyl-CoA N-acyltransferases (NAT) superfamily protein	-2.34264	0.00191671
Soltu.DM.01G007220	Ycf1 protein	2.34202	0.00290419
Soltu.DM.12G026570	SPX domain gene	-2.34145	9.50221e-10
Soltu.DM.03G005550	hypothetical protein	2.34071	0.00334747
Soltu.DM.01G005290	cytochrome P450, family 71, subfamily B, polypeptide	-2.34032	1.05653e-07
Soltu.DM.09G006610	conserved hypothetical protein	-2.33886	0.002684
Soltu.DM.01G031910	glycine-rich protein	2.33842	9.53384e-06
Soltu.DM.06G019150	Homeodomain-like superfamily protein	2.33739	0.00779324
Soltu.DM.11G001710	Eukaryotic aspartyl protease family protein	-2.33622	7.47205e-06
Soltu.DM.12G027960	Fatty acid hydroxylase superfamily	-2.3361	0.0198397
Soltu.DM.06G019010	cytochrome P450, family 76, subfamily C, polypeptide	-2.33445	0.0325954
Soltu.DM.10G028430	squalene synthase	-2.3328	0.0229355
Soltu.DM.11G013230	methyltransferase	2.33278	6.90987e-07
Soltu.DM.07G018570	S-locus lectin protein kinase family protein	2.33246	3.17854e-05
Soltu.DM.02G019450	terpene synthase	2.33213	6.847e-08
Soltu.DM.09G000370	MLP-like protein	-2.33207	0.000242353
Soltu.DM.02G030170	Methylenetetrahydrofolate reductase family protein	2.33078	1.71906e-05
Soltu.DM.12G019850	Pectin lyase-like superfamily protein	-2.33067	0.00058322
Soltu.DM.08G008440	hypothetical protein	2.3298	0.00514218
Soltu.DM.09G018860	multidrug resistance-associated protein	2.32732	5.51584e-07
Soltu.DM.10G018770	lipid transfer protein	-2.32676	0.0158581
Soltu.DM.09G006210	conserved hypothetical protein	-2.32645	0.00669725
Soltu.DM.03G037340	SAUR-like auxin-responsive protein family	-2.32594	3.48056e-05
Soltu.DM.07G016150	FASCICLIN-like arabinoogalactan	-2.3258	0.0346615
Soltu.DM.04G037250	alpha-amylase-like	2.32546	2.90487e-09
Soltu.DM.10G019330	TRICHOME BIREFRINGENCE-LIKE	-2.32396	0.017802
Soltu.DM.02G019390	Terpenoid cyclases/Protein prenyltransferases superfamily protein	2.32341	0.0275315
Soltu.DM.04G002850	MLP-like protein	-2.32123	0.0319435
Soltu.DM.11G001830	Toll-Interleukin-Resistance (TIR) domain-containing protein	2.32083	0.0262958
Soltu.DM.07G016420	Major facilitator superfamily protein	2.32048	7.17403e-05
Soltu.DM.04G035710	Glycosyl hydrolase superfamily protein	-2.31964	0.0105058
Soltu.DM.04G012760	monooxygenase	2.31883	1.37836e-08
Soltu.DM.09G021160	2-oxoglutarate (2OG) and Fe(II)-dependent oxygenase superfamily protein	-2.31866	0.0456043
Soltu.DM.09G029240	Protein kinase superfamily protein	2.31664	0.0268247
Soltu.DM.03G002450	HXXXD-type acyl-transferase family protein	-2.31599	0.0271219
Soltu.DM.01G041960	HSP20-like chaperones superfamily protein	2.31566	5.83687e-05
Soltu.DM.10G025170	conserved hypothetical protein	2.31473	0.000693959
Soltu.DM.02G033060	Glycosyl hydrolase superfamily protein	-2.31299	0.00558743
Soltu.DM.02G023560	RADIATION SENSITIVE	2.31283	2.95125e-05
Soltu.DM.04G036030	Walls Are Thin	2.31247	0.0387033
Soltu.DM.04G030060	Phosphate-responsive 1 family protein	-2.31231	0.00127359
Soltu.DM.12G020200	Peroxidase superfamily protein	-2.31206	0.0385181
Soltu.DM.12G028590	Nucleotide/sugar transporter family protein	2.31104	4.28125e-07
Soltu.DM.11G021210	cellulose synthase-like A02	-2.31051	0.0234831
Soltu.DM.07G027280	FASCICLIN-like arabinogalactan	-2.30942	0.0467228
Soltu.DM.04G002760	MLP-like protein	-2.30832	0.00891318
Soltu.DM.03G015500	Plant invertase/pectin methylesterase inhibitor superfamily protein	2.30775	0.00985232
Soltu.DM.09G009450	heat shock protein 17.4	2.30697	0.00112364
Soltu.DM.07G003160	sucrose phosphate synthase 1F	2.30647	1.28298e-06
Soltu.DM.11G017070	P-loop containing nucleoside triphosphate hydrolases superfamily protein	2.3062	0.0012245
Soltu.DM.11G022130	conserved hypothetical protein	2.30461	0.0165449
Soltu.DM.06G004000	ZRT/IRT-like protein	-2.30349	0.00763185
Soltu.DM.03G029820	conserved hypothetical protein	-2.30238	0.00356913
Soltu.DM.09G030220	cytochrome P450, family 71, subfamily B, polypeptide	2.30213	0.011693
Soltu.DM.01G034400	chitinase A	2.29958	0.0349112
Soltu.DM.08G026920	UDP-N-acetylglucosamine (UAA) transporter family	-2.29952	0.0315848
Soltu.DM.04G001780	NB-ARC domain-containing disease resistance protein	2.29922	0.0469848
Soltu.DM.01G034550	Protein of unknown function (DUF1191)	-2.29921	7.59925e-06
Soltu.DM.09G023640	TOXICOS EN LEVADURA	2.29808	0.0444083
Soltu.DM.03G037600	Glucose-methanol-choline (GMC) oxidoreductase family protein	-2.29776	0.0434917
Soltu.DM.04G019520	P-loop containing nucleoside triphosphate hydrolases superfamily protein	2.29725	0.0387385
Soltu.DM.03G033080	DUF4539 domain containing protein	2.29675	0.00320827
Soltu.DM.09G000340	Polyketide cyclase/dehydrase and lipid transport superfamily protein	-2.29365	0.000255294
Soltu.DM.01G005330	cytochrome P450, family 71, subfamily B, polypeptide	-2.29098	4.89932e-05
Soltu.DM.10G001590	conserved hypothetical protein	-2.29093	0.00476665
Soltu.DM.08G015650	Tesmin/TSO1-like CXC domain-containing protein	2.29075	8.60091e-05
Soltu.DM.01G031440	cyclin p3;2	2.28861	0.000492833
Soltu.DM.06G010350	inflorescence meristem receptor-like kinase	-2.28853	0.000228143
Soltu.DM.10G018780	lipid transfer protein	-2.28838	0.018849
Soltu.DM.05G023390	phytochrome B	2.28836	1.7387e-05
Soltu.DM.09G013590	damaged DNA binding	2.28804	7.56672e-06
Soltu.DM.09G001110	RING/FYVE/PHD zinc finger superfamily protein	-2.28742	0.00480682
Soltu.DM.04G026000	pathogenesis-related family protein	2.28652	4.46577e-07
Soltu.DM.06G024840	receptor-like kinase	-2.28534	0.00294542
Soltu.DM.08G023980	HXXXD-type acyl-transferase family protein	-2.28248	0.0108707
Soltu.DM.10G012250	lon protease	2.28234	0.0103313
Soltu.DM.11G025870	nitrate excretion transporter1	-2.2809	7.6989e-05
Soltu.DM.09G008210	sulphotransferase	-2.2788	0.000865719
Soltu.DM.11G020640	xyloglucan endotransglucosylase/hydrolase	-2.27733	0.00154261
Soltu.DM.02G020050	conserved hypothetical protein	-2.27646	0.0211653
Soltu.DM.04G037620	starch branching enzyme 2.1	2.27551	2.32383e-05
Soltu.DM.01G001600	Family of unknown function (DUF716)	-2.27512	0.000691722
Soltu.DM.01G022460	DIRP ;Myb-like DNA-binding domain	2.2748	0.000473191
Soltu.DM.01G022770	DNAJ heat shock N-terminal domain-containing protein	2.27376	0.0156204
Soltu.DM.10G027060	nuclear RNA polymerase A1	2.27373	0.00373802
Soltu.DM.02G003380	Root hair defective 3 GTP-binding protein (RHD3)	2.27373	0.00480113
Soltu.DM.01G005440	hypothetical protein	2.27342	0.000984726
Soltu.DM.02G011180	Pectin lyase-like superfamily protein	-2.2731	0.00356314
Soltu.DM.04G001960	Thioesterase superfamily protein	-2.27302	0.0234831
Soltu.DM.02G011940	phloem protein 2-A1	2.27263	0.00669725
Soltu.DM.11G006490	ferredoxin	2.27171	0.0250737
Soltu.DM.01G036640	conserved hypothetical protein	-2.27104	0.0039402
Soltu.DM.09G001460	conserved hypothetical protein	-2.27051	0.0210127
Soltu.DM.03G024950	GDSL-like Lipase/Acylhydrolase superfamily protein	-2.27016	2.87296e-06
Soltu.DM.09G007740	MLP-like protein	-2.26886	2.30735e-07
Soltu.DM.04G000840	NAC-like, activated by AP3/PI	-2.26757	0.0397665
Soltu.DM.06G013480	Heavy metal transport/detoxification superfamily protein	2.26722	6.42459e-05
Soltu.DM.07G025630	methylesterase PCR A	-2.26707	0.00793563
Soltu.DM.09G026890	RNA-binding (RRM/RBD/RNP motifs) family protein	2.26704	0.000640496
Soltu.DM.01G048590	Leucine-rich repeat (LRR) family protein	-2.26595	0.0142585
Soltu.DM.05G023510	heat shock protein	2.26397	3.80992e-05
Soltu.DM.12G022550	HXXXD-type acyl-transferase family protein	-2.26138	0.0117083
Soltu.DM.11G003880	hypothetical protein	-2.26112	0.000844818
Soltu.DM.11G023190	chaperonin-60alpha	2.26089	0.000294932
Soltu.DM.11G024620	calmodulin like	-2.25896	7.61977e-05
Soltu.DM.05G009760	root hair specific	2.25743	2.65437e-05
Soltu.DM.09G019040	NB-ARC domain-containing disease resistance protein	2.25576	9.49998e-06
Soltu.DM.05G009520	Pyruvate phosphate dikinase, PEP/pyruvate binding domain	2.25514	0.000263689
Soltu.DM.09G001740	conserved hypothetical protein	-2.2548	0.00448353
Soltu.DM.04G008650	hypothetical protein	-2.2546	0.0306513
Soltu.DM.01G047740	cytochrome P450, family 707, subfamily A, polypeptide	2.24988	6.32247e-05
Soltu.DM.09G017690	RING/U-box superfamily protein	-2.24987	0.000105288
Soltu.DM.03G014050	myb domain protein	2.2494	0.0257713
Soltu.DM.01G005360	cytochrome P450, family 71, subfamily B, polypeptide	-2.24928	5.88303e-08
Soltu.DM.06G022050	glutamate receptor 2.8	2.24885	0.00652664
Soltu.DM.09G021150	2-oxoglutarate (2OG) and Fe(II)-dependent oxygenase superfamily protein	-2.24848	0.0457833
Soltu.DM.04G029400	Protein kinase family protein with leucine-rich repeat domain	2.24829	3.10674e-06
Soltu.DM.03G037320	CCAAT-binding factor	2.24763	0.000780099
Soltu.DM.02G014860	Leucine-rich repeat transmembrane protein kinase	2.24661	0.0011864
Soltu.DM.01G049230	conserved hypothetical protein	2.2465	0.00110363
Soltu.DM.01G032780	D-isomer specific 2-hydroxyacid dehydrogenase family protein	2.24482	0.0218013
Soltu.DM.02G030900	Putative endonuclease or glycosyl hydrolase	2.23932	0.00415037
Soltu.DM.02G018310	oxidoreductase, zinc-binding dehydrogenase family protein	2.23726	0.000406041
Soltu.DM.11G013310	Protein of unknown function (DUF579)	-2.23491	0.002982
Soltu.DM.04G027300	Protein of unknown function (DUF1278)	-2.23484	0.00308161
Soltu.DM.12G009660	multidrug resistance-associated protein	2.23453	0.000977
Soltu.DM.06G012770	basic helix-loop-helix (bHLH) DNA-binding superfamily protein	2.23442	3.89509e-08
Soltu.DM.06G023090	Integrase-type DNA-binding superfamily protein	-2.23387	0.00441175
Soltu.DM.02G030670	COBRA-like extracellular glycosyl-phosphatidyl inositol-anchored protein family	2.23377	0.0226225
Soltu.DM.02G005940	Tetratricopeptide repeat protein 5 OB fold domain containing protein	-2.23359	0.0308423
Soltu.DM.02G007340	hydroxyproline-rich glycoprotein family protein	-2.23356	0.00329624
Soltu.DM.10G025930	Leucine-rich repeat protein kinase family protein	2.23335	0.00322316
Soltu.DM.03G031180	XH/XS domain-containing protein	2.23331	0.0499291
Soltu.DM.08G004500	1-aminocyclopropane-1-carboxylic acid (acc) synthase	2.23231	6.21293e-06
Soltu.DM.09G030430	Glycine-rich protein family	-2.2313	0.0215405
Soltu.DM.12G022630	HXXXD-type acyl-transferase family protein	-2.23127	0.000946087
Soltu.DM.03G023280	ABC-2 type transporter family protein	2.23071	0.0157808
Soltu.DM.10G018690	lipid transfer protein	-2.2307	0.0447994
Soltu.DM.03G000930	purine permease	-2.22968	9.37728e-06
Soltu.DM.06G003020	BCL-2-associated athanogene	-2.2288	0.00225138
Soltu.DM.05G005070	ribonuclease	-2.22806	0.000830633
Soltu.DM.06G013820	defective in meristem silencing	2.22714	1.17594e-05
Soltu.DM.04G027980	conserved hypothetical protein	-2.22666	0.0448879
Soltu.DM.12G028750	lipoxygenase	-2.2265	0.00823027
Soltu.DM.07G024790	Late embryogenesis abundant (LEA) protein-related	2.22563	0.0353796
Soltu.DM.08G011500	SPX domain gene	-2.22451	2.33028e-05
Soltu.DM.02G029710	conserved hypothetical protein	2.22256	0.045477
Soltu.DM.04G035540	RAD-like	2.22187	0.000298657
Soltu.DM.11G026680	Protein of unknown function (DUF1635)	2.2192	0.00891883
Soltu.DM.03G018530	hypothetical protein	2.2181	0.000164516
Soltu.DM.06G020140	conserved hypothetical protein	-2.21791	2.64555e-13
Soltu.DM.04G035610	NmrA-like negative transcriptional regulator family protein	-2.21791	0.0450608
Soltu.DM.12G021670	conserved hypothetical protein	2.21756	0.00131545
Soltu.DM.04G027770	homolog of carrot EP3-3 chitinase	2.21737	0.000243214
Soltu.DM.02G003440	SBP (S-ribonuclease binding protein) family protein	2.21567	0.000113652
Soltu.DM.11G022610	C2H2-like zinc finger protein	2.21508	0.000239805
Soltu.DM.06G023050	conserved hypothetical protein	-2.21447	0.00434604
Soltu.DM.02G027020	UDP-Glycosyltransferase superfamily protein	2.21366	7.45271e-06
Soltu.DM.03G037630	PEP1 receptor	2.2136	4.53705e-06
Soltu.DM.01G041150	neurofilament protein-related	2.21229	0.00100219
Soltu.DM.01G049070	hypothetical protein	2.21178	0.00853258
Soltu.DM.11G002470	SGNH hydrolase-type esterase superfamily protein	-2.21164	0.0250737
Soltu.DM.12G022540	hypothetical protein	-2.21146	0.000235573
Soltu.DM.09G028060	heat shock protein	2.21042	4.21729e-05
Soltu.DM.05G020580	Integrase-type DNA-binding superfamily protein	-2.21025	0.0199201
Soltu.DM.12G004390	conserved hypothetical protein	-2.21019	0.00593294
Soltu.DM.06G010640	BTB/POZ domain-containing protein	-2.20972	0.00314234
Soltu.DM.11G008650	agenet domain-containing protein / bromo-adjacent homology (BAH) domain-containing protein	2.2084	0.0218162
Soltu.DM.05G002230	hypothetical protein	-2.20825	0.00485129
Soltu.DM.02G007190	conserved hypothetical protein	-2.20778	0.000264476
Soltu.DM.05G026630	plasmodesmata-located protein	-2.20645	0.0197587
Soltu.DM.01G005340	ytochrome p450, family 71, subfamily B, polypeptide	-2.20526	3.91826e-06
Soltu.DM.12G020410	DUF4228 domain containing protein	2.20518	0.000330167
Soltu.DM.02G027490	conserved hypothetical protein	-2.20497	1.67505e-05
Soltu.DM.09G025260	ATPase E1-E2 type family protein / haloacid dehalogenase-like hydrolase family protein	2.20342	3.35527e-05
Soltu.DM.04G011140	UDP-glucosyl transferase 73B1	-2.20277	0.0182646
Soltu.DM.01G000220	Cytochrome b561/ferric reductase transmembrane protein family	-2.20139	0.00729952
Soltu.DM.11G000080	Plant protein of unknown function (DUF827)	2.19912	0.0193416
Soltu.DM.10G024620	L-O-methylthreonine resistant	2.19849	0.00419496
Soltu.DM.10G017480	myb domain protein	-2.19822	0.0006147
Soltu.DM.03G030060	Calcium-binding EF-hand family protein	2.19818	0.000772051
Soltu.DM.05G025450	Cupredoxin superfamily protein	-2.19596	0.0320437
Soltu.DM.01G021640	conserved hypothetical protein	-2.1951	0.00120123
Soltu.DM.03G033090	Calcium-dependent lipid-binding (CaLB domain) family protein	2.19474	0.00347757
Soltu.DM.06G012630	EXORDIUM like	-2.19401	0.0458258
Soltu.DM.09G007830	MLP-like protein	-2.19354	3.36739e-06
Soltu.DM.09G000560	Laccase/Diphenol oxidase family protein	-2.19305	0.020708
Soltu.DM.01G031900	Protein of unknown function (DUF1442)	-2.19273	0.00441197
Soltu.DM.05G001290	sulphotransferase	-2.1922	0.00106092
Soltu.DM.01G036470	indoleacetic acid-induced protein	2.19202	0.0107209
Soltu.DM.01G020010	cAMP-regulated phosphoprotein 19-related protein	-2.19178	0.012844
Soltu.DM.04G034720	conserved hypothetical protein	2.19128	2.35062e-05
Soltu.DM.09G027640	auxin-induced protein	2.19047	0.0145254
Soltu.DM.06G019100	cytochrome P450, family 71, subfamily B, polypeptide	-2.18998	0.00627949
Soltu.DM.06G030370	nitrate transporter 2:1	-2.18968	0.000135589
Soltu.DM.04G013980	Tetratricopeptide repeat (TPR)-like superfamily protein	2.18775	0.00769941
Soltu.DM.07G004590	Protein prenylyltransferase superfamily protein	2.18667	0.000616263
Soltu.DM.05G025780	eukaryotic release factor 1-3	2.18488	0.00016711
Soltu.DM.12G021410	L-aspartate oxidase	2.18442	5.51165e-06
Soltu.DM.04G019790	plastid transcriptionally active	2.18409	0.00204485
Soltu.DM.12G004010	Plant calmodulin-binding domain containing protein	2.18405	0.012644
Soltu.DM.06G004200	outer plastid envelope protein 16-1	2.18377	0.000988047
Soltu.DM.04G008670	hypothetical protein	-2.18352	0.0155757
Soltu.DM.01G024910	Calcium-dependent phosphotriesterase superfamily protein	-2.18323	0.0142178
Soltu.DM.02G011600	TCP-1/cpn60 chaperonin family protein	2.18269	8.46421e-05
Soltu.DM.06G008370	casein lytic proteinase B4	2.18268	0.0255437
Soltu.DM.01G035650	sequence-specific DNA binding transcription factors	2.18216	0.0282008
Soltu.DM.08G027740	hypothetical protein	2.18109	3.13295e-05
Soltu.DM.10G026390	nodulin MtN21 /EamA-like transporter family protein	-2.18108	0.0179728
Soltu.DM.12G003330	MLP-like protein	2.18103	0.00163122
Soltu.DM.03G014800	conserved hypothetical protein	-2.18019	0.0141616
Soltu.DM.12G025940	U-box domain-containing protein kinase family protein	2.17957	0.0113483
Soltu.DM.12G003150	conserved hypothetical protein	-2.17904	0.0216012
Soltu.DM.05G027080	Leucine-rich repeat protein kinase family protein	2.17867	0.000268828
Soltu.DM.12G008790	conserved hypothetical protein	-2.1782	0.000648412
Soltu.DM.08G022600	NAD(P)-binding Rossmann-fold superfamily protein	-2.17605	0.00552859
Soltu.DM.02G006200	Dehydrin domain containing protein	-2.17545	0.000974558
Soltu.DM.06G003100	alternative NAD(P)H dehydrogenase	2.17482	3.36739e-06
Soltu.DM.01G048390	methyl esterase	-2.17474	0.0158888
Soltu.DM.01G030860	Adenine nucleotide alpha hydrolases-like superfamily protein	-2.17321	0.0229257
Soltu.DM.11G024610	calmodulin like	-2.17316	0.00572955
Soltu.DM.09G020020	Bifunctional inhibitor/lipid-transfer protein/seed storage 2S albumin superfamily protein	-2.17297	0.019737
Soltu.DM.10G025630	FASCICLIN-like arabinogalactan protein 17 precursor	-2.17264	0.00375482
Soltu.DM.01G014670	ARM repeat superfamily protein	2.17197	2.98929e-05
Soltu.DM.03G019800	O-methyltransferase family protein	-2.17126	0.0103467
Soltu.DM.01G027350	Pectin lyase-like superfamily protein	-2.17105	0.0152837
Soltu.DM.06G030230	serine carboxypeptidase-like	-2.17053	0.0394383
Soltu.DM.04G008690	hypothetical protein	-2.16989	0.018849
Soltu.DM.08G006160	Ankyrin repeat family protein	2.16889	0.00209174
Soltu.DM.07G001980	CAP (Cysteine-rich secretory proteins, Antigen 5, and Pathogenesis-related 1 protein) superfamily protein	2.16777	0.0365205
Soltu.DM.09G025070	Chlorophyll A-B binding family protein	2.16494	0.0257545
Soltu.DM.01G049760	dehydrin LEA	-2.16474	0.0118148
Soltu.DM.12G002560	O-Glycosyl hydrolases family 17 protein	-2.16367	0.0429208
Soltu.DM.03G022710	highly ABA-induced PP2C gene	2.16356	0.00838077
Soltu.DM.06G024890	Calcium-binding EF-hand family protein	2.16261	0.0201459
Soltu.DM.03G025970	Adenine nucleotide alpha hydrolases-like superfamily protein	2.16254	0.0075335
Soltu.DM.10G023690	conserved hypothetical protein	2.16201	0.0398561
Soltu.DM.01G044100	serine carboxypeptidase-like	-2.1619	0.0345336
Soltu.DM.06G032150	Tetratricopeptide repeat (TPR)-like superfamily protein	2.16031	3.1742e-05
Soltu.DM.03G000280	Bifunctional inhibitor/lipid-transfer protein/seed storage 2S albumin superfamily protein	-2.16029	0.0367534
Soltu.DM.05G022700	HXXXD-type acyl-transferase family protein	2.15996	0.00138667
Soltu.DM.08G025560	myb domain protein	-2.15989	5.08368e-05
Soltu.DM.08G003120	Pectinacetylesterase family protein	2.15978	0.000216579
Soltu.DM.01G042060	Bifunctional inhibitor/lipid-transfer protein/seed storage 2S albumin superfamily protein	-2.15796	0.0158614
Soltu.DM.03G024920	cysteine-rich RLK (RECEPTOR-like protein kinase)	2.15773	0.000258461
Soltu.DM.06G001520	elongator protein	2.15709	0.000409329
Soltu.DM.09G018370	Pectin lyase-like superfamily protein	-2.15675	0.0262695
Soltu.DM.03G001850	GDSL-like Lipase/Acylhydrolase superfamily protein	-2.15654	0.0392088
Soltu.DM.02G007270	Calcium-dependent lipid-binding (CaLB domain) family protein	2.15454	0.00413382
Soltu.DM.08G026320	Nucleotide-sugar transporter family protein	-2.15441	0.0020256
Soltu.DM.08G009390	RmlC-like cupins superfamily protein	2.15424	0.0134931
Soltu.DM.03G005940	P-loop containing nucleoside triphosphate hydrolases superfamily protein	-2.15423	0.000445892
Soltu.DM.12G006140	conserved hypothetical protein	-2.15385	0.00761182
Soltu.DM.10G018810	lipid transfer protein	-2.15361	0.0400223
Soltu.DM.03G009660	MATE efflux family protein	-2.1519	9.63394e-06
Soltu.DM.10G020130	conserved hypothetical protein	-2.15176	0.0146128
Soltu.DM.08G022690	conserved hypothetical protein	-2.15122	0.000448625
Soltu.DM.03G026590	Mpp10 protein domain containing protein	2.15112	1.55114e-06
Soltu.DM.09G008510	ubiquitin protein ligase	2.1501	0.0205356
Soltu.DM.04G024900	GTP-binding protein Obg/CgtA	2.14989	3.70155e-06
Soltu.DM.06G015050	Bifunctional inhibitor/lipid-transfer protein/seed storage 2S albumin superfamily protein	-2.14988	0.022238
Soltu.DM.06G033760	cytochrome B5 isoform B	-2.14882	0.0111587
Soltu.DM.05G003160	LOB domain-containing protein	2.14818	0.0292711
Soltu.DM.07G003170	heptahelical transmembrane protein1	-2.14754	0.0201618
Soltu.DM.04G003070	hypothetical protein	-2.14649	0.027637
Soltu.DM.03G012010	RAB GTPase homolog H1E	-2.14575	0.00367832
Soltu.DM.02G032090	Phosphoglycerate mutase-like family protein	2.14509	0.000164516
Soltu.DM.07G019580	Pyridoxal phosphate (PLP)-dependent transferases superfamily protein	-2.14437	0.00166185
Soltu.DM.06G018010	O-fucosyltransferase family protein	2.14429	3.35527e-05
Soltu.DM.02G016920	Protein of unknown function, DUF599	-2.14413	0.0125814
Soltu.DM.09G027140	Copper amine oxidase family protein	-2.14211	0.0257545
Soltu.DM.05G025420	hercules receptor kinase	2.14054	0.000197208
Soltu.DM.09G004590	hypothetical protein	2.13809	0.000575016
Soltu.DM.06G025370	OBF binding protein	2.13758	0.00681843
Soltu.DM.02G026850	AGAMOUS-like	2.13723	5.89136e-08
Soltu.DM.10G027810	response regulator	-2.13705	3.73027e-05
Soltu.DM.02G007260	Calcium-dependent lipid-binding (CaLB domain) family protein	2.1364	0.00139097
Soltu.DM.02G025050	Major facilitator superfamily protein	-2.13559	0.0274253
Soltu.DM.04G034280	Serine protease inhibitor (SERPIN) family protein	2.13374	3.61882e-06
Soltu.DM.03G010420	RNA binding;RNA binding	2.13326	0.0218605
Soltu.DM.07G005540	isoamylase	2.13261	7.47918e-05
Soltu.DM.11G015780	aspartate kinase-homoserine dehydrogenase i	2.13187	6.79056e-05
Soltu.DM.03G029760	Protein of unknown function, DUF538	-2.13143	0.0228266
Soltu.DM.01G024580	Cotton fibre expressed protein domain containing protein	-2.13131	0.000575016
Soltu.DM.09G009510	methyl esterase	-2.13089	0.015085
Soltu.DM.01G044140	xylem NAC domain	-2.13054	2.87296e-06
Soltu.DM.07G019570	Pyridoxal phosphate (PLP)-dependent transferases superfamily protein	-2.13037	0.000920282
Soltu.DM.11G026140	nuclear RNA polymerase C1	2.13025	0.0106414
Soltu.DM.04G003100	hypothetical protein	-2.13022	0.00871804
Soltu.DM.03G019140	myb domain protein	-2.1279	0.0205569
Soltu.DM.11G021610	Jojoba acyl CoA reductase-related male sterility protein	-2.12737	0.00918241
Soltu.DM.03G005700	GroES-like zinc-binding dehydrogenase family protein	-2.12683	3.19554e-05
Soltu.DM.03G031420	Integrase-type DNA-binding superfamily protein	2.12662	0.0458811
Soltu.DM.03G004300	Radical SAM superfamily protein	2.12659	3.48056e-05
Soltu.DM.12G005210	GAST1 protein homolog	-2.12637	0.000933278
Soltu.DM.07G001080	serine carboxypeptidase-like	2.12612	0.000879619
Soltu.DM.03G014760	SWITCH1	2.12583	0.0112855
Soltu.DM.04G003170	Polyketide cyclase/dehydrase and lipid transport superfamily protein	-2.12567	0.0113832
Soltu.DM.05G021240	conserved hypothetical protein	-2.12511	0.00058322
Soltu.DM.06G023040	conserved hypothetical protein	-2.12499	0.000373594
Soltu.DM.03G024560	dual specificity protein phosphatase (DsPTP1) family protein	2.1246	4.20948e-05
Soltu.DM.02G015530	Subtilase family protein	2.12371	0.000236114
Soltu.DM.09G020010	Bifunctional inhibitor/lipid-transfer protein/seed storage 2S albumin superfamily protein	-2.12254	0.0267639
Soltu.DM.09G002760	alpha/beta-Hydrolases superfamily protein	2.12133	0.0196386
Soltu.DM.02G012040	Cysteine proteinases superfamily protein	2.11969	0.000371866
Soltu.DM.02G005400	NAC domain containing protein	2.11771	0.0121525
Soltu.DM.05G017380	Ankyrin repeat family protein	2.11728	0.0209028
Soltu.DM.11G018600	early nodulin-like protein	-2.11676	0.000409329
Soltu.DM.04G015540	hypothetical protein	2.11564	0.013742
Soltu.DM.04G004170	K uptake transporter	2.11464	0.000232815
Soltu.DM.12G003800	conserved hypothetical protein	-2.11414	0.000742559
Soltu.DM.09G006220	conserved hypothetical protein	-2.11388	0.0253492
Soltu.DM.10G027480	UDP-glycosyltransferase 73B4	2.11354	0.00051066
Soltu.DM.06G032110	cytochrome P450, family 86, subfamily A, polypeptide	-2.11297	0.0164357
Soltu.DM.01G033740	cytochrome P450, family 86, subfamily A, polypeptide	-2.11296	0.0287984
Soltu.DM.03G011830	UDP-Glycosyltransferase superfamily protein	-2.11283	6.33974e-05
Soltu.DM.05G006490	nitrate transporter 1.7	-2.11273	0.019065
Soltu.DM.06G019060	Cytochrome P450 71D7	-2.11191	0.0193488
Soltu.DM.12G003540	HXXXD-type acyl-transferase family protein	-2.11169	0.00501374
Soltu.DM.04G003140	hypothetical protein	-2.10994	0.0389048
Soltu.DM.06G016920	Pentatricopeptide repeat (PPR) superfamily protein	2.10869	0.0458811
Soltu.DM.04G001940	hypothetical protein	2.10841	0.00367977
Soltu.DM.01G043730	HEC/Ndc80p family domain containing protein	2.10839	0.000228528
Soltu.DM.01G025790	hydroxyproline-rich glycoprotein family protein	-2.10785	0.0406988
Soltu.DM.08G014180	long-chain base1	2.10679	2.63046e-05
Soltu.DM.04G030340	RING/U-box superfamily protein	-2.10551	0.000228863
Soltu.DM.02G013830	3-ketoacyl-acyl carrier protein synthase I	-2.10389	0.00636407
Soltu.DM.03G012510	NAD(P)-binding Rossmann-fold superfamily protein	-2.1036	0.0059651
Soltu.DM.11G010280	F-box family protein	-2.10334	0.000452547
Soltu.DM.05G027120	PDI-like 1-1	2.10279	0.00644533
Soltu.DM.02G015720	Xanthine/uracil permease family protein	-2.10197	3.73027e-05
Soltu.DM.06G009880	RNA-dependent RNA polymerase family protein	2.10193	0.00454482
Soltu.DM.10G005660	hypothetical protein	-2.10141	0.000325677
Soltu.DM.06G013150	AMP-dependent synthetase and ligase family protein	2.10054	0.00111127
Soltu.DM.02G018020	proline-rich spliceosome-associated (PSP) family protein	2.10029	6.29823e-06
Soltu.DM.02G014100	Drug/metabolite transporter superfamily protein	-2.09997	0.00142336
Soltu.DM.06G028600	ARF-GAP domain	-2.09905	0.0351523
Soltu.DM.02G017880	Cystathionine beta-synthase (CBS) family protein	2.09869	6.60452e-05
Soltu.DM.07G023280	trehalose-6-phosphate synthase	2.09845	1.8364e-05
Soltu.DM.01G028720	Bifunctional inhibitor/lipid-transfer protein/seed storage 2S albumin superfamily protein	-2.09821	0.00695628
Soltu.DM.03G001070	Leucine-rich repeat transmembrane protein kinase	2.0973	0.000473191
Soltu.DM.11G020340	Cyclin-dependent protein kinase inhibitor SMR3	-2.09627	0.0131505
Soltu.DM.11G002540	myb domain protein	-2.09619	5.95266e-05
Soltu.DM.01G040510	Protein of unknown function, DUF538	-2.09536	0.0182329
Soltu.DM.03G008710	Protein kinase superfamily protein	-2.09509	0.046846
Soltu.DM.04G019070	binding;RNA binding	2.0944	0.0301103
Soltu.DM.01G036780	P-loop containing nucleoside triphosphate hydrolases superfamily protein	2.09404	0.047658
Soltu.DM.04G020660	cytochrome P450, family 71, subfamily B, polypeptide	2.09318	0.0409125
Soltu.DM.07G028400	SAUR-like auxin-responsive protein family	-2.09037	0.0286515
Soltu.DM.03G026680	Lateral organ boundaries (LOB) domain family protein	2.08979	0.016619
Soltu.DM.07G019560	Pyridoxal phosphate (PLP)-dependent transferases superfamily protein	-2.08967	7.84976e-05
Soltu.DM.05G023040	Concanavalin A-like lectin protein kinase family protein	2.08763	2.71192e-05
Soltu.DM.07G018600	S-locus lectin protein kinase family protein	2.08746	0.010227
Soltu.DM.03G006230	Inositol monophosphatase family protein	-2.08614	0.0271921
Soltu.DM.09G000350	MLP-like protein	-2.08609	0.00524347
Soltu.DM.02G023690	sulfurtransferase	-2.08594	0.0132996
Soltu.DM.01G000840	NAD(P)-binding Rossmann-fold superfamily protein	-2.08506	0.0295132
Soltu.DM.11G000530	Cystatin/monellin superfamily protein	-2.08418	0.00137293
Soltu.DM.07G019550	Pyridoxal phosphate (PLP)-dependent transferases superfamily protein	-2.08354	0.010301
Soltu.DM.04G028540	TGACG motif-binding factor	2.08231	0.0495036
Soltu.DM.08G012280	Duplicated homeodomain-like superfamily protein	2.08122	0.000371196
Soltu.DM.12G005140	GDSL-like Lipase/Acylhydrolase superfamily protein	-2.08079	0.027712
Soltu.DM.04G001950	Integrase-type DNA-binding superfamily protein	2.08059	1.49836e-05
Soltu.DM.08G027470	Protein of unknown function (DUF567)	-2.07994	0.0073748
Soltu.DM.06G009170	SGNH hydrolase-type esterase superfamily protein	-2.0788	0.00829631
Soltu.DM.03G018070	Divalent ion symporter	-2.07871	0.0415506
Soltu.DM.01G000040	Protein XRI1	-2.07807	0.0218573
Soltu.DM.01G045250	terpene synthase-like sequence-1,8-cineole	-2.07706	0.0123142
Soltu.DM.10G018830	lipid transfer protein	-2.07587	0.032895
Soltu.DM.11G020670	purple acid phosphatase	2.07461	0.00962864
Soltu.DM.01G035210	conserved hypothetical protein	-2.07447	7.91745e-07
Soltu.DM.11G022300	plant U-box	2.07375	0.0209351
Soltu.DM.07G006810	DNA ligase IV	2.073	0.00155656
Soltu.DM.07G020270	NAC domain containing protein	-2.07214	0.0308239
Soltu.DM.11G020840	C2H2-type zinc finger family protein	-2.07153	0.00016609
Soltu.DM.07G024110	conserved hypothetical protein	-2.07043	0.000869042
Soltu.DM.09G027030	RNA-binding (RRM/RBD/RNP motifs) family protein	2.07041	0.00236765
Soltu.DM.04G008610	hypothetical protein	-2.0695	0.0483779
Soltu.DM.01G000240	ARM repeat superfamily protein	2.06945	0.00121844
Soltu.DM.S001010	Sar8.2 family domain containing protein	2.06779	0.017802
Soltu.DM.01G010310	RNA polymerase subunit alpha	2.06682	0.0283921
Soltu.DM.12G026380	SAUR-like auxin-responsive protein family	-2.0666	0.014408
Soltu.DM.09G000980	Protein of unknown function (DUF674)	2.06554	0.0197249
Soltu.DM.10G006310	Heavy metal transport/detoxification superfamily protein	-2.0648	0.0394074
Soltu.DM.12G021180	FASCICLIN-like arabinogalactan	-2.06432	0.0472315
Soltu.DM.05G023150	myb domain protein	-2.06379	0.0342376
Soltu.DM.11G003250	2-oxoglutarate (2OG) and Fe(II)-dependent oxygenase superfamily protein	-2.06347	0.0353796
Soltu.DM.12G010460	RHO guanyl-nucleotide exchange factor	-2.06167	0.000329386
Soltu.DM.03G020800	AAA-type ATPase family protein	2.06161	0.00137293
Soltu.DM.10G024720	cytochrome P450, family 76, subfamily G, polypeptide	-2.06153	0.0396441
Soltu.DM.08G018000	Acyl-CoA N-acyltransferases (NAT) superfamily protein	2.06059	0.00329472
Soltu.DM.09G024670	Bifunctional inhibitor/lipid-transfer protein/seed storage 2S albumin superfamily protein	-2.05973	0.0416853
Soltu.DM.05G023970	DNA repair-recombination protein (RAD50)	2.05953	0.0315848
Soltu.DM.10G023590	cytochrome P450, family 71, subfamily B, polypeptide	-2.05919	0.00744832
Soltu.DM.10G023440	molybdate transporter	-2.05862	0.000817099
Soltu.DM.06G016750	cytochrome P450, family 71, subfamily B, polypeptide	-2.05802	0.000722541
Soltu.DM.05G008000	Serine/threonine-protein kinase WNK (With No Lysine)-related	-2.05735	0.045249
Soltu.DM.06G017490	ARM repeat superfamily protein	2.05664	0.00317729
Soltu.DM.03G015030	phosphate starvation-induced gene	-2.0566	0.000105288
Soltu.DM.06G015910	Protein of unknown function (DUF506)	-2.05636	0.00674089
Soltu.DM.07G002650	Carboxypeptidase A inhibitor domain containing protein	-2.05622	0.0151486
Soltu.DM.01G029590	zinc ion binding	2.05548	3.04353e-05
Soltu.DM.02G012590	cytochrome P450, family 716, subfamily A, polypeptide	-2.05508	0.0456814
Soltu.DM.12G000330	Fatty acid hydroxylase superfamily	2.05159	0.0251712
Soltu.DM.06G007740	TRAF-like family protein	2.05108	0.000838337
Soltu.DM.03G030270	NAP1-related protein	2.0484	0.000244818
Soltu.DM.11G004600	limit dextrinase	2.04829	4.76852e-07
Soltu.DM.09G020000	Bifunctional inhibitor/lipid-transfer protein/seed storage 2S albumin superfamily protein	-2.04719	0.0318136
Soltu.DM.07G015240	hypothetical protein	-2.0468	0.00871804
Soltu.DM.06G031420	OBF-binding protein	2.04659	0.0469848
Soltu.DM.11G009820	conserved hypothetical protein	-2.04571	2.74544e-05
Soltu.DM.07G020320	FASCICLIN-like arabinoogalactan	-2.04549	0.0214708
Soltu.DM.03G000640	myb domain protein	2.04545	0.0120817
Soltu.DM.04G025130	cytochrome P450, family 71, subfamily B, polypeptide	-2.04492	0.00338432
Soltu.DM.02G019240	S-locus lectin protein kinase family protein	2.04455	0.00125592
Soltu.DM.01G025170	gibberellin 2-oxidase	2.04454	0.0212924
Soltu.DM.01G039710	phloem protein 2-B15	-2.04416	0.022614
Soltu.DM.04G001630	Disease resistance protein (CC-NBS-LRR class) family	2.04391	0.0389048
Soltu.DM.06G029430	Late embryogenesis abundant (LEA) hydroxyproline-rich glycoprotein family	-2.04347	0.0478987
Soltu.DM.05G006930	DEAD/DEAH box helicase, putative	2.04303	0.0184966
Soltu.DM.01G043930	multiprotein bridging factor 1C	2.04292	0.000772598
Soltu.DM.02G014760	GDSL-like Lipase/Acylhydrolase superfamily protein	-2.04218	0.0433958
Soltu.DM.08G029590	RING/U-box superfamily protein	-2.04215	0.000387079
Soltu.DM.02G016210	Cysteine proteinases superfamily protein	2.04138	0.0398542
Soltu.DM.09G024150	Major facilitator superfamily protein	2.04085	0.000294583
Soltu.DM.04G010890	ARM repeat superfamily protein	2.04084	0.000646869
Soltu.DM.10G026020	myb domain protein	2.03998	7.03132e-06
Soltu.DM.05G021230	Protein of unknown function, DUF617	-2.03992	0.0141714
Soltu.DM.04G021200	myb domain protein	-2.03782	0.00350705
Soltu.DM.05G022980	Regulator of chromosome condensation (RCC1) family protein	2.03773	0.0223867
Soltu.DM.01G035750	conserved hypothetical protein	2.03738	0.00729952
Soltu.DM.03G028140	TOXICOS EN LEVADURA	-2.0364	0.017984
Soltu.DM.12G006720	purine permease	-2.03611	0.00674089
Soltu.DM.12G027090	purple acid phosphatase	-2.03447	0.0258447
Soltu.DM.04G025530	myb domain protein	-2.03326	0.00118365
Soltu.DM.02G008440	methyl esterase	-2.03211	0.00490951
Soltu.DM.01G032710	AGAMOUS-like	-2.03179	0.011981
Soltu.DM.01G036850	P-loop containing nucleoside triphosphate hydrolases superfamily protein	2.03109	0.00357729
Soltu.DM.08G016390	conserved hypothetical protein	-2.03011	0.000294583
Soltu.DM.04G003720	xyloglucan endotransglucosylase/hydrolase	-2.03004	0.00329472
Soltu.DM.04G011370	UDP-glucosyl transferase 73B5	-2.02982	0.00582804
Soltu.DM.09G024300	Sec14p-like phosphatidylinositol transfer family protein	-2.02961	0.0151676
Soltu.DM.05G025390	Ankyrin repeat family protein	2.02825	2.25586e-05
Soltu.DM.07G003960	hypothetical protein	2.02816	0.0377476
Soltu.DM.01G007610	SAUR-like auxin-responsive protein family	-2.028	2.687e-05
Soltu.DM.04G006540	exocyst subunit exo70 family protein A1	2.02795	0.000988047
Soltu.DM.03G027000	WRKY DNA-binding protein	2.02791	0.0224271
Soltu.DM.11G004870	Cyclin-dependent protein kinase inhibitor SMR3	-2.02742	0.0462067
Soltu.DM.05G022580	Plant protein of unknown function (DUF828)	-2.02604	0.0384995
Soltu.DM.07G001480	calcium exchanger	-2.02558	0.00118365
Soltu.DM.04G033770	plant glycogenin-like starch initiation protein	-2.02359	0.0387033
Soltu.DM.06G001080	tolB protein-related	2.0229	0.0255853
Soltu.DM.04G010660	O-methyltransferase	-2.02249	0.00663949
Soltu.DM.01G035070	O-acyltransferase (WSD1-like) family protein	-2.02222	0.0330058
Soltu.DM.09G003580	alpha/beta-Hydrolases superfamily protein	-2.02205	3.61882e-06
Soltu.DM.07G022000	xyloglucan endotransglucosylase/hydrolase	-2.02093	0.00294542
Soltu.DM.02G008230	PATATIN-like protein	2.02072	0.000856706
Soltu.DM.10G020870	UDP-Glycosyltransferase superfamily protein	-2.02046	0.00103478
Soltu.DM.09G024770	Tetratricopeptide repeat (TPR)-like superfamily protein	2.02022	0.0455599
Soltu.DM.11G022710	zinc finger (CCCH-type) family protein	2.01927	0.00312424
Soltu.DM.01G044420	DA1	2.01823	0.000903608
Soltu.DM.03G019160	glutamate decarboxylase	2.0177	0.000452334
Soltu.DM.08G015900	WRKY DNA-binding protein	2.01763	0.00972665
Soltu.DM.08G005590	Pentatricopeptide repeat (PPR) superfamily protein	2.0133	0.00196147
Soltu.DM.02G010950	UDP-Glycosyltransferase superfamily protein	-2.01269	0.0100968
Soltu.DM.10G008190	Pectinacetylesterase family protein	-2.01268	0.0388611
Soltu.DM.03G032060	conserved hypothetical protein	-2.01267	0.000879619
Soltu.DM.10G022460	Tautomerase/MIF superfamily protein	-2.01084	0.00101737
Soltu.DM.12G024700	lectin protein kinase family protein	2.0103	0.00378944
Soltu.DM.01G033330	C2 calcium/lipid-binding plant phosphoribosyltransferase family protein	2.01012	0.000243569
Soltu.DM.01G028770	myosin-like protein XIF	2.00906	0.0101139
Soltu.DM.01G006270	aldehyde oxidase	2.00881	0.0103937
Soltu.DM.01G041340	Pyridine nucleotide-disulphide oxidoreductase family protein	2.00872	7.44931e-11
Soltu.DM.07G019930	Glycosyl hydrolase superfamily protein	-2.00867	0.00433046
Soltu.DM.12G025380	NADP-malic enzyme	2.00864	0.00398639
Soltu.DM.07G023590	Protein of unknown function (DUF640)	-2.00839	0.00536898
Soltu.DM.07G005750	Phospholipase A2 family protein	-2.00778	0.00556137
Soltu.DM.01G037080	Plant protein of unknown function (DUF868)	-2.00768	0.0346271
Soltu.DM.04G021120	Putative adipose-regulatory protein (Seipin)	-2.00585	0.0145161
Soltu.DM.05G024810	alpha/beta-Hydrolases superfamily protein	2.00493	0.00750626
Soltu.DM.07G004780	OSBP(oxysterol binding protein)-related protein 4C	-2.00268	0.000154303
Soltu.DM.09G000630	Protein of unknown function (DUF740)	2.00222	0.0288385
Soltu.DM.11G000180	Pollen Ole e 1 allergen and extensin family protein	-2.00207	0.0126198
Soltu.DM.08G000830	NB-ARC domain-containing disease resistance protein	2.00187	0.00260982
Soltu.DM.02G028740	mitogen-activated protein kinase kinase kinase	2.00044	0.00291512
Soltu.DM.07G017440	Helicase protein with RING/U-box domain	2.00012	0.0410058

## Sheet: S4
Table S4. Enriched GO terms identified in DEGs in the response to Strep, tuber samples. "Response to Strep" and "response to Strep (2,4-D)" DEGs (|log2(fold-change)| > 2.0) were separated into upregulated ("UP") and downregulated ("DOWN") "DE" groups and analyzed for enrichment (adjusted p-value ("APV") < 0.05) of Biological Process ("BP"), Cellular Component ("CC"), and Molecular Function ("MF")…
Comparison Group	D/E	GO Domain	GO ID	GO Name	FE	p-value	adjusted p-value	DEG count	gene IDs
response to Strep	UP	BP	GO:0071456	cellular response to hypoxia	2.48074	2.29483e-05	0.00173795	26	Soltu.DM.02G029710/Soltu.DM.02G027440/Soltu.DM.02G025760/Soltu.DM.07G022700/Soltu.DM.09G016880/Soltu.DM.04G030080/Soltu.DM.09G004490/Soltu.DM.08G014270/Soltu.DM.06G025110/Soltu.DM.07G003670/Soltu.DM.06G016070/Soltu.DM.02G016510/Soltu.DM.09G001200/Soltu.DM.07G019070/Soltu.DM.10G008950/Soltu.DM.10G021890/Soltu.DM.05G003160/Soltu.DM.07G027810/Soltu.DM.02G009940/Soltu.DM.03G006090/Soltu.DM.10G019450/…
			GO:0050832	defense response to fungus	2.14102	8.74533e-05	0.00473081	30	Soltu.DM.01G044300/Soltu.DM.04G008290/Soltu.DM.08G027240/Soltu.DM.05G025760/Soltu.DM.01G048780/Soltu.DM.04G024100/Soltu.DM.12G002640/Soltu.DM.04G013130/Soltu.DM.01G005180/Soltu.DM.12G000330/Soltu.DM.S002200/Soltu.DM.04G028130/Soltu.DM.02G005390/Soltu.DM.08G027300/Soltu.DM.12G006400/Soltu.DM.12G007830/Soltu.DM.07G005390/Soltu.DM.02G010430/Soltu.DM.11G016790/Soltu.DM.09G025900/Soltu.DM.10G021890/So…
			GO:0002215	defense response to nematode	8.84957	0.000193224	0.00878012	5	Soltu.DM.01G005180/Soltu.DM.S002200/Soltu.DM.01G001850/Soltu.DM.06G025730/Soltu.DM.01G001840
			GO:0009809	lignin biosynthetic process	3.33462	0.000151511	0.00717154	13	Soltu.DM.07G020990/Soltu.DM.11G002640/Soltu.DM.09G009900/Soltu.DM.10G029970/Soltu.DM.02G019030/Soltu.DM.09G025040/Soltu.DM.10G030050/Soltu.DM.02G028540/Soltu.DM.10G005590/Soltu.DM.12G009420/Soltu.DM.05G022340/Soltu.DM.04G034960/Soltu.DM.03G030980
			GO:0010466	negative regulation of peptidase activity	14.9045	2.23619e-08	8.46769e-06	8	Soltu.DM.06G027420/Soltu.DM.03G018690/Soltu.DM.03G018430/Soltu.DM.03G018570/Soltu.DM.03G023740/Soltu.DM.S001100/Soltu.DM.03G018440/Soltu.DM.06G027450
			GO:0055114	obsolete oxidation-reduction process	2.12965	1.52768e-05	0.00133495	37	Soltu.DM.03G012630/Soltu.DM.03G012640/Soltu.DM.12G000370/Soltu.DM.01G044300/Soltu.DM.01G039320/Soltu.DM.12G000360/Soltu.DM.12G009350/Soltu.DM.03G012690/Soltu.DM.01G048780/Soltu.DM.02G020270/Soltu.DM.05G019180/Soltu.DM.12G000380/Soltu.DM.07G011040/Soltu.DM.12G009510/Soltu.DM.09G022770/Soltu.DM.01G018850/Soltu.DM.12G000330/Soltu.DM.12G000090/Soltu.DM.05G015440/Soltu.DM.04G012690/Soltu.DM.10G029820/…
			GO:0045490	pectin catabolic process	5.80299	7.4551e-06	0.00070575	10	Soltu.DM.03G037430/Soltu.DM.01G031690/Soltu.DM.05G019240/Soltu.DM.11G004550/Soltu.DM.09G023650/Soltu.DM.09G023660/Soltu.DM.09G018370/Soltu.DM.03G011590/Soltu.DM.05G024820/Soltu.DM.02G019820
			GO:0009625	response to insect	6.24675	4.02398e-07	7.61874e-05	12	Soltu.DM.06G027420/Soltu.DM.03G018690/Soltu.DM.03G018430/Soltu.DM.03G018570/Soltu.DM.03G023740/Soltu.DM.S001100/Soltu.DM.03G018450/Soltu.DM.03G018440/Soltu.DM.03G018670/Soltu.DM.06G027450/Soltu.DM.10G021890/Soltu.DM.09G030300
			GO:0006979	response to oxidative stress	2.26912	0.000136582	0.00674596	25	Soltu.DM.07G020990/Soltu.DM.01G028620/Soltu.DM.09G021720/Soltu.DM.06G018610/Soltu.DM.01G044300/Soltu.DM.03G003070/Soltu.DM.08G018410/Soltu.DM.07G003640/Soltu.DM.05G023610/Soltu.DM.09G009900/Soltu.DM.02G020850/Soltu.DM.02G019030/Soltu.DM.01G001850/Soltu.DM.09G028560/Soltu.DM.09G001200/Soltu.DM.02G027850/Soltu.DM.06G023140/Soltu.DM.06G028910/Soltu.DM.03G022770/Soltu.DM.06G028940/Soltu.DM.05G022340/…
			GO:0009611	response to wounding	2.41133	5.2102e-05	0.00328822	25	Soltu.DM.09G007060/Soltu.DM.01G048780/Soltu.DM.05G019180/Soltu.DM.08G010990/Soltu.DM.05G023610/Soltu.DM.06G012300/Soltu.DM.06G003590/Soltu.DM.05G019730/Soltu.DM.05G012690/Soltu.DM.03G002110/Soltu.DM.08G005410/Soltu.DM.09G028560/Soltu.DM.03G024690/Soltu.DM.01G044650/Soltu.DM.03G024680/Soltu.DM.03G018450/Soltu.DM.08G005470/Soltu.DM.03G018670/Soltu.DM.09G025900/Soltu.DM.10G003720/Soltu.DM.12G004930/…
			GO:0042545	cell wall modification	5.77931	6.31263e-05	0.00377429	8	Soltu.DM.03G037430/Soltu.DM.01G031690/Soltu.DM.05G019240/Soltu.DM.09G023650/Soltu.DM.09G023660/Soltu.DM.03G011590/Soltu.DM.05G024820/Soltu.DM.02G019820
		CC	GO:0048046	apoplast	2.49419	2.09171e-05	0.00169728	26	Soltu.DM.07G020990/Soltu.DM.01G044300/Soltu.DM.03G037430/Soltu.DM.11G002640/Soltu.DM.06G027420/Soltu.DM.03G018690/Soltu.DM.03G018430/Soltu.DM.09G009900/Soltu.DM.10G018840/Soltu.DM.02G019030/Soltu.DM.03G018570/Soltu.DM.03G023740/Soltu.DM.07G021670/Soltu.DM.S001100/Soltu.DM.11G024480/Soltu.DM.02G010430/Soltu.DM.02G024280/Soltu.DM.04G034340/Soltu.DM.03G018440/Soltu.DM.05G022340/Soltu.DM.06G027450/So…
			GO:0005618	cell wall	1.97784	4.68328e-05	0.00312953	39	Soltu.DM.07G020990/Soltu.DM.01G044300/Soltu.DM.06G020470/Soltu.DM.03G037430/Soltu.DM.08G026510/Soltu.DM.12G001760/Soltu.DM.01G024200/Soltu.DM.05G025760/Soltu.DM.06G027420/Soltu.DM.03G018690/Soltu.DM.03G018430/Soltu.DM.09G009900/Soltu.DM.04G030080/Soltu.DM.02G019030/Soltu.DM.01G005180/Soltu.DM.03G018570/Soltu.DM.S002200/Soltu.DM.07G003670/Soltu.DM.01G050660/Soltu.DM.03G023740/Soltu.DM.01G045900/So…
			GO:0005576	extracellular region	1.88968	3.79241e-14	4.30817e-11	142	Soltu.DM.03G012630/Soltu.DM.07G020990/Soltu.DM.03G012640/Soltu.DM.09G021720/Soltu.DM.09G007060/Soltu.DM.06G018610/Soltu.DM.05G003030/Soltu.DM.04G028320/Soltu.DM.01G044300/Soltu.DM.09G007030/Soltu.DM.09G007020/Soltu.DM.02G027440/Soltu.DM.01G031690/Soltu.DM.01G021910/Soltu.DM.08G026510/Soltu.DM.08G025180/Soltu.DM.03G003070/Soltu.DM.12G001760/Soltu.DM.03G012690/Soltu.DM.08G028990/Soltu.DM.01G024200/…
			GO:0009505	plant-type cell wall	2.45666	0.000110217	0.00569118	22	Soltu.DM.07G020990/Soltu.DM.09G021720/Soltu.DM.01G044300/Soltu.DM.11G011790/Soltu.DM.05G019180/Soltu.DM.07G021710/Soltu.DM.09G009900/Soltu.DM.10G018840/Soltu.DM.04G030080/Soltu.DM.10G018870/Soltu.DM.02G019030/Soltu.DM.11G020470/Soltu.DM.01G050660/Soltu.DM.07G003120/Soltu.DM.07G021670/Soltu.DM.11G024480/Soltu.DM.05G022340/Soltu.DM.04G027650/Soltu.DM.06G009010/Soltu.DM.08G003120/Soltu.DM.09G010750/…
			GO:0099503	secretory vesicle	3.7682	7.46334e-11	4.23917e-08	33	Soltu.DM.03G012630/Soltu.DM.03G012640/Soltu.DM.01G044300/Soltu.DM.01G021910/Soltu.DM.03G012690/Soltu.DM.08G027240/Soltu.DM.06G027420/Soltu.DM.03G018690/Soltu.DM.03G018430/Soltu.DM.10G018840/Soltu.DM.09G016610/Soltu.DM.11G020470/Soltu.DM.01G005180/Soltu.DM.03G018570/Soltu.DM.S002200/Soltu.DM.03G023740/Soltu.DM.01G045900/Soltu.DM.02G005390/Soltu.DM.08G027300/Soltu.DM.03G036710/Soltu.DM.05G027120/So…
		MF	GO:0016720	acyl-lipid Delta(12)-acetylenase	13.2744	3.1272e-06	0.00035525	6	Soltu.DM.12G000370/Soltu.DM.12G000360/Soltu.DM.12G009350/Soltu.DM.12G000380/Soltu.DM.12G009510/Soltu.DM.04G012440
			GO:0102985	delta12-fatty-acid desaturase activity	13.2744	3.1272e-06	0.00035525	6	Soltu.DM.12G000370/Soltu.DM.12G000360/Soltu.DM.12G009350/Soltu.DM.12G000380/Soltu.DM.12G009510/Soltu.DM.04G012440
			GO:0004857	enzyme inhibitor activity	6.69697	6.85296e-05	0.00389248	7	Soltu.DM.11G011790/Soltu.DM.12G001760/Soltu.DM.03G015540/Soltu.DM.03G015630/Soltu.DM.02G019820/Soltu.DM.03G015460/Soltu.DM.03G015490
			GO:0020037	heme binding	2.28187	1.77097e-06	0.000287404	39	Soltu.DM.03G012630/Soltu.DM.07G020990/Soltu.DM.03G012640/Soltu.DM.09G021720/Soltu.DM.01G044300/Soltu.DM.03G012690/Soltu.DM.08G018410/Soltu.DM.01G048780/Soltu.DM.09G030190/Soltu.DM.05G019180/Soltu.DM.04G023080/Soltu.DM.09G009900/Soltu.DM.10G029970/Soltu.DM.08G020030/Soltu.DM.02G019030/Soltu.DM.07G003670/Soltu.DM.05G011760/Soltu.DM.05G015440/Soltu.DM.01G001850/Soltu.DM.10G030050/Soltu.DM.03G024690/…
			GO:0045485	omega-6 fatty acid desaturase activity	11.7994	6.90723e-06	0.00070575	6	Soltu.DM.12G000370/Soltu.DM.12G000360/Soltu.DM.12G009350/Soltu.DM.12G000380/Soltu.DM.12G009510/Soltu.DM.04G012440
			GO:0030599	pectinesterase activity	6.02524	4.62579e-05	0.00312953	8	Soltu.DM.03G037430/Soltu.DM.01G031690/Soltu.DM.05G019240/Soltu.DM.09G023650/Soltu.DM.09G023660/Soltu.DM.03G011590/Soltu.DM.05G024820/Soltu.DM.02G019820
			GO:0046910	pectinesterase inhibitor activity	8.04506	3.16079e-07	7.18132e-05	10	Soltu.DM.11G011790/Soltu.DM.03G037430/Soltu.DM.01G031690/Soltu.DM.03G015540/Soltu.DM.05G019240/Soltu.DM.09G023650/Soltu.DM.09G023660/Soltu.DM.03G011590/Soltu.DM.05G024820/Soltu.DM.02G019820
			GO:0030414	peptidase inhibitor activity	13.4851	5.72621e-08	1.62624e-05	8	Soltu.DM.06G027420/Soltu.DM.03G018690/Soltu.DM.03G018430/Soltu.DM.03G018570/Soltu.DM.03G023740/Soltu.DM.S001100/Soltu.DM.03G018440/Soltu.DM.06G027450
			GO:0050184	phosphatidylcholine desaturase activity	13.2744	3.1272e-06	0.00035525	6	Soltu.DM.12G000370/Soltu.DM.12G000360/Soltu.DM.12G009350/Soltu.DM.12G000380/Soltu.DM.12G009510/Soltu.DM.04G012440
	DOWN	BP	GO:0009631	cold acclimation	63.8828	1.3825e-05	0.00120277	3	Soltu.DM.03G016740/Soltu.DM.03G016750/Soltu.DM.03G016700
			GO:0010628	positive regulation of gene expression	88.8804	0.000229189	0.00498487	2	Soltu.DM.03G016740/Soltu.DM.03G016700
			GO:0006355	regulation of DNA-templated transcription	5.58538	4.90451e-05	0.00213346	8	Soltu.DM.01G049450/Soltu.DM.02G000210/Soltu.DM.03G016740/Soltu.DM.11G026500/Soltu.DM.03G016750/Soltu.DM.08G011110/Soltu.DM.03G016700/Soltu.DM.06G031190
			GO:0009409	response to cold	10.4512	9.58079e-05	0.00277843	5	Soltu.DM.03G016740/Soltu.DM.03G016750/Soltu.DM.06G003020/Soltu.DM.03G016700/Soltu.DM.06G031190
		MF	GO:0000987	cis-regulatory region sequence-specific DNA binding	70.4914	0.000366474	0.00637664	2	Soltu.DM.03G016740/Soltu.DM.03G016700
response to Strep (2,4-D)	UP	BP	GO:0042742	defense response to bacterium	1.86749	7.04509e-05	0.0074584	43	Soltu.DM.01G021930/Soltu.DM.08G005410/Soltu.DM.08G007550/Soltu.DM.01G031820/Soltu.DM.08G005470/Soltu.DM.12G007380/Soltu.DM.03G018450/Soltu.DM.08G027240/Soltu.DM.06G028410/Soltu.DM.02G010430/Soltu.DM.10G021890/Soltu.DM.03G030960/Soltu.DM.03G018670/Soltu.DM.08G004700/Soltu.DM.12G006670/Soltu.DM.03G023440/Soltu.DM.03G026090/Soltu.DM.12G023450/Soltu.DM.05G007640/Soltu.DM.06G013460/Soltu.DM.04G028130/…
			GO:0050832	defense response to fungus	2.22228	3.04626e-07	0.000161249	47	Soltu.DM.04G024100/Soltu.DM.01G048780/Soltu.DM.01G005200/Soltu.DM.01G021930/Soltu.DM.10G004100/Soltu.DM.01G031820/Soltu.DM.12G007380/Soltu.DM.05G020510/Soltu.DM.05G023960/Soltu.DM.08G027240/Soltu.DM.09G025840/Soltu.DM.04G008290/Soltu.DM.09G025900/Soltu.DM.07G005390/Soltu.DM.02G010430/Soltu.DM.10G021890/Soltu.DM.03G030960/Soltu.DM.12G002640/Soltu.DM.06G013540/Soltu.DM.01G001240/Soltu.DM.S002200/So…
			GO:0010311	lateral root formation	3.42011	5.53015e-05	0.00627277	14	Soltu.DM.08G001520/Soltu.DM.08G001610/Soltu.DM.08G005410/Soltu.DM.08G005470/Soltu.DM.08G001640/Soltu.DM.08G001550/Soltu.DM.11G002910/Soltu.DM.S001720/Soltu.DM.08G001560/Soltu.DM.08G010990/Soltu.DM.04G031720/Soltu.DM.04G000790/Soltu.DM.02G002310/Soltu.DM.03G030270
			GO:0010466	negative regulation of peptidase activity	8.64028	8.0623e-06	0.00256059	7	Soltu.DM.S001100/Soltu.DM.03G018570/Soltu.DM.03G018510/Soltu.DM.03G018520/Soltu.DM.03G018600/Soltu.DM.03G018690/Soltu.DM.12G007240
			GO:0006457	protein folding	2.75908	4.01031e-05	0.00578942	20	Soltu.DM.07G000910/Soltu.DM.03G031860/Soltu.DM.01G039370/Soltu.DM.03G023440/Soltu.DM.06G013460/Soltu.DM.06G006550/Soltu.DM.06G031870/Soltu.DM.06G027770/Soltu.DM.09G001200/Soltu.DM.09G009440/Soltu.DM.06G031880/Soltu.DM.07G015790/Soltu.DM.05G027000/Soltu.DM.01G041960/Soltu.DM.09G009450/Soltu.DM.05G023510/Soltu.DM.11G023190/Soltu.DM.09G028060/Soltu.DM.02G011600/Soltu.DM.05G027120
			GO:0034504	protein localization to nucleus	14.6576	7.02133e-06	0.00256059	5	Soltu.DM.10G024000/Soltu.DM.06G030600/Soltu.DM.09G006120/Soltu.DM.07G020290/Soltu.DM.11G022610
			GO:0006355	regulation of DNA-templated transcription	1.52183	2.86293e-05	0.00454633	95	Soltu.DM.04G024100/Soltu.DM.08G030060/Soltu.DM.12G007600/Soltu.DM.10G004100/Soltu.DM.10G002230/Soltu.DM.10G026850/Soltu.DM.03G019370/Soltu.DM.09G002820/Soltu.DM.12G022350/Soltu.DM.10G021050/Soltu.DM.12G007380/Soltu.DM.12G025880/Soltu.DM.10G007640/Soltu.DM.11G026620/Soltu.DM.11G002910/Soltu.DM.03G036460/Soltu.DM.08G005120/Soltu.DM.04G008290/Soltu.DM.06G012300/Soltu.DM.10G021890/Soltu.DM.09G007650/…
			GO:0009625	response to insect	5.17328	1.34839e-07	0.000107062	15	Soltu.DM.01G021930/Soltu.DM.03G018450/Soltu.DM.S001100/Soltu.DM.03G018570/Soltu.DM.10G021890/Soltu.DM.03G018670/Soltu.DM.03G018510/Soltu.DM.03G018520/Soltu.DM.03G018600/Soltu.DM.03G018690/Soltu.DM.12G007240/Soltu.DM.03G013350/Soltu.DM.09G030260/Soltu.DM.09G030220/Soltu.DM.02G011940
			GO:0009753	response to jasmonic acid	2.71552	2.16327e-05	0.00381696	22	Soltu.DM.01G048780/Soltu.DM.08G005410/Soltu.DM.10G002230/Soltu.DM.08G005470/Soltu.DM.05G012690/Soltu.DM.10G021890/Soltu.DM.12G015620/Soltu.DM.12G004930/Soltu.DM.12G023450/Soltu.DM.08G010990/Soltu.DM.09G022070/Soltu.DM.03G013350/Soltu.DM.07G000250/Soltu.DM.04G034690/Soltu.DM.05G013800/Soltu.DM.08G017970/Soltu.DM.10G003720/Soltu.DM.08G004500/Soltu.DM.03G037630/Soltu.DM.06G004200/Soltu.DM.03G026680/…
			GO:0009611	response to wounding	2.10878	4.91237e-05	0.00600065	33	Soltu.DM.01G048780/Soltu.DM.08G005410/Soltu.DM.08G005470/Soltu.DM.03G002110/Soltu.DM.05G012690/Soltu.DM.03G018450/Soltu.DM.08G007190/Soltu.DM.09G025840/Soltu.DM.09G025900/Soltu.DM.06G012300/Soltu.DM.03G030960/Soltu.DM.12G004930/Soltu.DM.03G018670/Soltu.DM.12G023450/Soltu.DM.03G024680/Soltu.DM.08G010990/Soltu.DM.09G030320/Soltu.DM.09G022070/Soltu.DM.03G024690/Soltu.DM.04G005970/Soltu.DM.03G024660/…
			GO:0055085	transmembrane transport	1.98123	1.76773e-05	0.00350895	43	Soltu.DM.09G007950/Soltu.DM.05G018750/Soltu.DM.01G025980/Soltu.DM.02G022370/Soltu.DM.07G016450/Soltu.DM.03G036840/Soltu.DM.09G005210/Soltu.DM.06G017770/Soltu.DM.06G005440/Soltu.DM.11G019180/Soltu.DM.12G015620/Soltu.DM.02G020080/Soltu.DM.02G004050/Soltu.DM.03G026950/Soltu.DM.03G027340/Soltu.DM.03G004730/Soltu.DM.02G023710/Soltu.DM.02G026360/Soltu.DM.05G002970/Soltu.DM.04G034350/Soltu.DM.02G010460/…
		MF	GO:0047372	acylglycerol lipase activity	5.14804	4.59768e-05	0.00600065	9	Soltu.DM.08G001520/Soltu.DM.08G001610/Soltu.DM.04G034090/Soltu.DM.08G001640/Soltu.DM.08G001550/Soltu.DM.S001720/Soltu.DM.08G001560/Soltu.DM.02G029230/Soltu.DM.02G008230
			GO:0003700	DNA-binding transcription factor activity	1.73399	2.09486e-09	3.32664e-06	120	Soltu.DM.04G024100/Soltu.DM.08G030060/Soltu.DM.10G000020/Soltu.DM.12G007600/Soltu.DM.10G004100/Soltu.DM.10G002230/Soltu.DM.10G026850/Soltu.DM.03G019370/Soltu.DM.09G002820/Soltu.DM.06G012270/Soltu.DM.03G014040/Soltu.DM.12G022350/Soltu.DM.10G021050/Soltu.DM.12G007380/Soltu.DM.06G012310/Soltu.DM.12G025880/Soltu.DM.11G022800/Soltu.DM.10G007640/Soltu.DM.08G000340/Soltu.DM.11G026620/Soltu.DM.11G002910/…
			GO:0030414	peptidase inhibitor activity	7.8174	1.72614e-05	0.00350895	7	Soltu.DM.S001100/Soltu.DM.03G018570/Soltu.DM.03G018510/Soltu.DM.03G018520/Soltu.DM.03G018600/Soltu.DM.03G018690/Soltu.DM.12G007240
			GO:0004620	phospholipase activity	5.33005	1.25793e-05	0.00332931	10	Soltu.DM.08G001520/Soltu.DM.08G001610/Soltu.DM.04G034090/Soltu.DM.08G001640/Soltu.DM.08G001550/Soltu.DM.S001720/Soltu.DM.08G001560/Soltu.DM.10G029560/Soltu.DM.02G029230/Soltu.DM.02G008230
	DOWN	BP	GO:0006869	lipid transport	7.2415	4.10708e-06	0.000342061	9	Soltu.DM.10G018680/Soltu.DM.10G018770/Soltu.DM.10G018780/Soltu.DM.10G018690/Soltu.DM.10G018810/Soltu.DM.09G020010/Soltu.DM.01G028720/Soltu.DM.10G018830/Soltu.DM.09G020000
			GO:0009834	plant-type secondary cell wall biogenesis	13.496	5.90751e-15	3.44408e-12	17	Soltu.DM.11G015280/Soltu.DM.11G022620/Soltu.DM.03G006820/Soltu.DM.09G006000/Soltu.DM.09G006020/Soltu.DM.02G015410/Soltu.DM.02G008070/Soltu.DM.11G022930/Soltu.DM.03G024280/Soltu.DM.06G015950/Soltu.DM.07G016150/Soltu.DM.11G013310/Soltu.DM.09G000560/Soltu.DM.03G019140/Soltu.DM.07G020320/Soltu.DM.04G025530/Soltu.DM.04G033770
			GO:2000652	regulation of secondary cell wall biogenesis	11.5241	1.11651e-05	0.000813654	6	Soltu.DM.06G015950/Soltu.DM.08G025560/Soltu.DM.03G019140/Soltu.DM.11G002540/Soltu.DM.07G020270/Soltu.DM.04G025530
			GO:0045492	xylan biosynthetic process	9.65534	3.23776e-05	0.00188762	6	Soltu.DM.02G008070/Soltu.DM.03G024280/Soltu.DM.10G019330/Soltu.DM.11G013310/Soltu.DM.05G022580/Soltu.DM.04G033770
			GO:0010411	xyloglucan metabolic process	7.44266	0.000146279	0.00656003	6	Soltu.DM.11G019660/Soltu.DM.07G002190/Soltu.DM.12G028730/Soltu.DM.11G020640/Soltu.DM.04G003720/Soltu.DM.07G022000
		CC	GO:0005576	extracellular region	1.92502	1.66329e-09	3.23232e-07	86	Soltu.DM.06G032730/Soltu.DM.07G013480/Soltu.DM.08G030090/Soltu.DM.01G049190/Soltu.DM.05G015440/Soltu.DM.10G018680/Soltu.DM.09G017680/Soltu.DM.11G022620/Soltu.DM.09G006000/Soltu.DM.09G006020/Soltu.DM.04G036700/Soltu.DM.01G045900/Soltu.DM.01G031450/Soltu.DM.02G034120/Soltu.DM.04G030010/Soltu.DM.04G030040/Soltu.DM.03G033350/Soltu.DM.09G003510/Soltu.DM.06G011420/Soltu.DM.09G006170/Soltu.DM.12G029370/…
			GO:0031225	obsolete anchored component of membrane	6.47858	1.44175e-11	4.2027e-09	21	Soltu.DM.11G015280/Soltu.DM.05G011550/Soltu.DM.11G022620/Soltu.DM.03G006820/Soltu.DM.09G006000/Soltu.DM.09G006020/Soltu.DM.02G034120/Soltu.DM.09G024680/Soltu.DM.07G016150/Soltu.DM.07G027280/Soltu.DM.01G036640/Soltu.DM.05G025450/Soltu.DM.09G020020/Soltu.DM.01G042060/Soltu.DM.06G015050/Soltu.DM.09G020010/Soltu.DM.11G018600/Soltu.DM.12G021180/Soltu.DM.09G024670/Soltu.DM.09G020000/Soltu.DM.07G020320
			GO:0046658	obsolete anchored component of plasma membrane	4.63099	2.3342e-06	0.000226806	14	Soltu.DM.11G015280/Soltu.DM.05G011550/Soltu.DM.03G006820/Soltu.DM.02G034120/Soltu.DM.01G051210/Soltu.DM.07G016150/Soltu.DM.02G033060/Soltu.DM.07G027280/Soltu.DM.05G025450/Soltu.DM.12G002560/Soltu.DM.11G018600/Soltu.DM.12G021180/Soltu.DM.07G020320/Soltu.DM.06G029430
			GO:0009505	plant-type cell wall	3.75655	4.93838e-07	7.19769e-05	20	Soltu.DM.06G032730/Soltu.DM.10G018680/Soltu.DM.04G030010/Soltu.DM.04G030040/Soltu.DM.09G006170/Soltu.DM.05G018810/Soltu.DM.09G027280/Soltu.DM.04G030070/Soltu.DM.06G015950/Soltu.DM.10G018770/Soltu.DM.12G020200/Soltu.DM.06G010350/Soltu.DM.10G018780/Soltu.DM.10G018690/Soltu.DM.06G012630/Soltu.DM.09G000560/Soltu.DM.10G018810/Soltu.DM.10G018830/Soltu.DM.10G008190/Soltu.DM.07G023590
		MF	GO:0016831	carboxy-lyase activity	15.8777	9.24261e-05	0.00449037	4	Soltu.DM.07G019000/Soltu.DM.07G019570/Soltu.DM.07G019560/Soltu.DM.07G019550
			GO:0016788	hydrolase activity, acting on ester bonds	5.05539	7.61314e-05	0.00403496	9	Soltu.DM.02G016400/Soltu.DM.11G006210/Soltu.DM.01G048500/Soltu.DM.11G002470/Soltu.DM.01G048390/Soltu.DM.03G001850/Soltu.DM.09G009510/Soltu.DM.02G008440/Soltu.DM.02G029590
			GO:1990055	phenylacetaldehyde synthase activity	39.6942	1.14538e-06	0.000133551	4	Soltu.DM.07G019000/Soltu.DM.07G019570/Soltu.DM.07G019560/Soltu.DM.07G019550
			GO:0016762	xyloglucan:xyloglucosyl transferase activity	9.65534	3.23776e-05	0.00188762	6	Soltu.DM.11G019660/Soltu.DM.07G002190/Soltu.DM.12G028730/Soltu.DM.11G020640/Soltu.DM.04G003720/Soltu.DM.07G022000

## Sheet: S5
Table S5. Differentially expressed genes (DEGs) in the leaf "response to Strep." A total of 165 DEGs were identified via DESeq2 utilizing read pair counts by gene, with an adjusted p-value cut-off of < 0.05 and a |log2(fold-change)| cut-off of 2.0. Upregulated genes (n = 148) are highlighted in green and downregulated (n = 17) genes are highlighted in red.
gene ID	gene function	log2FC	adj. p-value
Soltu.DM.01G045900	pathogenesis-related gene	-6.50531	0.0126831
Soltu.DM.04G007850	Thioredoxin superfamily protein	6.39111	0.00305364
Soltu.DM.02G024320	Pectin lyase-like superfamily protein	6.35064	0.0183557
Soltu.DM.08G015940	NB-ARC domain-containing disease resistance protein	6.14566	0.00887269
Soltu.DM.06G032430	pyruvate decarboxylase-2	5.86667	4.2213e-06
Soltu.DM.07G012540	germin	5.8437	0.00480236
Soltu.DM.07G023120	cytochrome P450, family 72, subfamily A, polypeptide	5.80295	0.0105481
Soltu.DM.06G015070	Bifunctional inhibitor/lipid-transfer protein/seed storage 2S albumin superfamily protein	-5.73915	0.0264658
Soltu.DM.01G014340	SRP72 RNA-binding domain	-5.71589	0.0291023
Soltu.DM.06G033470	Protein of unknown function (DUF506)	5.6609	9.925e-05
Soltu.DM.04G007890	Thioredoxin superfamily protein	5.44127	0.0198489
Soltu.DM.07G006210	Organ specific protein domain containing protein	-5.42294	0.0398659
Soltu.DM.07G006120	Organ specific protein domain containing protein	-5.24121	0.0074872
Soltu.DM.05G024280	Disease resistance protein (CC-NBS-LRR class) family	-5.14056	0.043772
Soltu.DM.10G019290	hypothetical protein	5.01598	9.06601e-08
Soltu.DM.10G024510	gamma tonoplast intrinsic protein	4.85811	0.0164574
Soltu.DM.02G025660	carboxyesterase	4.79805	0.0105386
Soltu.DM.04G007970	Thioredoxin superfamily protein	4.78523	0.0121914
Soltu.DM.12G026740	Bifunctional inhibitor/lipid-transfer protein/seed storage 2S albumin superfamily protein	4.49559	0.0074872
Soltu.DM.06G030370	nitrate transporter 2:1	4.43176	0.00391716
Soltu.DM.03G030400	2-oxoglutarate (2OG) and Fe(II)-dependent oxygenase superfamily protein	4.40177	2.18877e-07
Soltu.DM.10G019280	DRE-binding protein 2A	4.24266	0.00406454
Soltu.DM.02G016120	Protein of unknown function, DUF538	4.15757	7.71652e-10
Soltu.DM.06G008220	hypothetical protein	4.13037	0.0202382
Soltu.DM.02G018890	Cyclin D6;1	4.06981	0.0401597
Soltu.DM.01G038650	SGNH hydrolase-type esterase superfamily protein	4.05962	0.0105066
Soltu.DM.10G028070	UDP-glucosyltransferase 73B2	3.9019	5.62584e-05
Soltu.DM.04G030790	Eukaryotic aspartyl protease family protein	3.81811	0.0428651
Soltu.DM.07G019570	Pyridoxal phosphate (PLP)-dependent transferases superfamily protein	3.80633	0.0438953
Soltu.DM.10G025190	NAD(P)-binding Rossmann-fold superfamily protein	3.60772	0.043772
Soltu.DM.04G025370	hypothetical protein	3.53683	4.76854e-05
Soltu.DM.04G033130	cytochrome P450, family 81, subfamily K, polypeptide	-3.50125	0.0134027
Soltu.DM.04G019850	GDSL-like Lipase/Acylhydrolase superfamily protein	3.45196	0.000509682
Soltu.DM.05G018810	Peroxidase superfamily protein	3.37203	0.000171861
Soltu.DM.09G005200	Pectin lyase-like superfamily protein	3.29679	0.0421175
Soltu.DM.12G002500	xyloglucan endotransglucosylase/hydrolase	3.25708	0.00171632
Soltu.DM.12G003640	Polyketide synthase, enoylreductase family protein	3.24464	0.0308507
Soltu.DM.02G030450	GAST1 protein homolog	3.18936	0.000256553
Soltu.DM.04G028820	hypothetical protein	3.1814	2.40212e-10
Soltu.DM.10G003520	Protein TAP1	3.13994	0.025034
Soltu.DM.01G051210	plasma membrane intrinsic protein	3.09795	0.0269583
Soltu.DM.06G025820	light-harvesting chlorophyll-protein complex I subunit A4	3.06736	0.0394016
Soltu.DM.08G005150	Protein of unknown function, DUF538	3.04479	0.0181297
Soltu.DM.03G000840	chlorophyll A/B binding protein	3.04149	0.0484882
Soltu.DM.08G018110	Proton pump-interactor 3A	3.00315	3.34244e-06
Soltu.DM.04G026480	hypothetical protein	-2.99115	2.18877e-07
Soltu.DM.12G029610	protochlorophyllide oxidoreductase B	2.97367	0.0125873
Soltu.DM.01G024170	Eukaryotic aspartyl protease family protein	2.95719	0.00289495
Soltu.DM.01G027800	Leucine-rich repeat (LRR) family protein	2.95451	0.00279971
Soltu.DM.06G035010	hypothetical protein	2.92337	0.00101837
Soltu.DM.12G007210	RING/U-box superfamily protein	2.91321	3.77852e-06
Soltu.DM.06G019590	Integrase-type DNA-binding superfamily protein	2.88978	0.000171672
Soltu.DM.08G019140	Protein of unknown function (DUF_B2219) domain containing protein	2.8839	0.0458115
Soltu.DM.03G000200	amine oxidase	2.88095	0.00391716
Soltu.DM.04G014760	NADH dehydrogenase	2.83181	0.00135086
Soltu.DM.02G012300	ARGONAUTE	2.80873	0.00018186
Soltu.DM.02G014010	chlorophyll A/B binding protein	2.75301	0.0415272
Soltu.DM.08G004190	Predicted AT-hook DNA-binding family protein	2.75032	0.0105481
Soltu.DM.07G021670	S-locus lectin protein kinase family protein	2.75006	0.0141301
Soltu.DM.03G011830	UDP-Glycosyltransferase superfamily protein	2.70838	0.0102904
Soltu.DM.10G019440	Thiamine pyrophosphate dependent pyruvate decarboxylase family protein	-2.68906	1.69565e-05
Soltu.DM.03G016750	dehydration response element B1A	2.68438	0.0428651
Soltu.DM.10G023230	Pathogenesis-related thaumatin superfamily protein	2.67799	0.00751517
Soltu.DM.10G004720	GDSL-like Lipase/Acylhydrolase superfamily protein	2.66876	0.00101085
Soltu.DM.05G011490	P-loop containing nucleoside triphosphate hydrolases superfamily protein	2.66217	0.00957292
Soltu.DM.09G026620	germin-like protein	2.64753	0.00679072
Soltu.DM.01G028720	Bifunctional inhibitor/lipid-transfer protein/seed storage 2S albumin superfamily protein	2.62667	0.0380753
Soltu.DM.04G026420	extensin	-2.62155	0.00171385
Soltu.DM.11G021120	GDSL-like Lipase/Acylhydrolase superfamily protein	2.6113	0.00078339
Soltu.DM.01G042290	Protein of unknown function (DUF579)	2.6072	0.0074872
Soltu.DM.03G021400	Peroxidase superfamily protein	2.59135	0.0124923
Soltu.DM.01G038750	SGNH hydrolase-type esterase superfamily protein	2.56261	0.0116943
Soltu.DM.01G045040	hydroxyproline-rich glycoprotein family protein	-2.55828	0.00635685
Soltu.DM.06G022600	nucleosome assembly protein 1;3	2.54481	0.000912762
Soltu.DM.07G027140	conserved hypothetical protein	2.53234	1.73593e-08
Soltu.DM.06G014450	spermidine synthase	2.52753	0.0162775
Soltu.DM.11G020830	copper/zinc superoxide dismutase	2.51653	1.83817e-06
Soltu.DM.09G009510	methyl esterase	2.50978	0.00066647
Soltu.DM.09G021460	RmlC-like cupins superfamily protein	-2.50857	0.00800412
Soltu.DM.01G034920	RING/U-box superfamily protein	2.50265	0.00777753
Soltu.DM.03G028220	polygalacturonase	2.49681	0.0074872
Soltu.DM.03G037210	germin	2.47168	0.00179057
Soltu.DM.09G016430	stomagen	2.47008	0.00772773
Soltu.DM.10G020130	conserved hypothetical protein	2.46462	0.00929306
Soltu.DM.06G033950	Pectin lyase-like superfamily protein	2.45351	0.026709
Soltu.DM.01G038310	Protein kinase superfamily protein	2.44165	0.00812881
Soltu.DM.01G041820	germin-like protein	2.41273	0.0212679
Soltu.DM.06G029160	Glycosyl hydrolase family protein	2.41057	0.0452593
Soltu.DM.05G005060	ribonuclease	-2.40763	0.0065061
Soltu.DM.12G021180	FASCICLIN-like arabinogalactan	2.40733	0.00146373
Soltu.DM.12G017610	ATP synthase subunit C family protein	2.40678	0.000133979
Soltu.DM.01G041830	RmlC-like cupins superfamily protein	2.39584	0.0461091
Soltu.DM.10G000210	myb domain protein	2.39343	0.00953611
Soltu.DM.01G006200	Late embryogenesis abundant (LEA) hydroxyproline-rich glycoprotein family	2.38363	0.0074872
Soltu.DM.07G023590	Protein of unknown function (DUF640)	2.3742	0.000312067
Soltu.DM.02G032190	P-loop containing nucleoside triphosphate hydrolases superfamily protein	2.37012	0.00173047
Soltu.DM.09G022860	arabinogalactan protein	2.3694	0.0303736
Soltu.DM.01G042560	Lactoylglutathione lyase / glyoxalase I family protein	2.36724	0.0478463
Soltu.DM.12G021490	cellulose synthase like G3	2.34738	0.0473403
Soltu.DM.12G003630	HXXXD-type acyl-transferase family protein	2.3451	0.0232547
Soltu.DM.06G012980	cytochrome P450, family 76, subfamily C, polypeptide	2.34106	0.000258065
Soltu.DM.01G045030	hydroxyproline-rich glycoprotein family protein	-2.33633	0.0105481
Soltu.DM.02G017000	NAC domain containing protein	2.32428	3.10067e-11
Soltu.DM.12G025040	ABL interactor-like protein	2.32044	0.0204089
Soltu.DM.02G034250	Peroxidase superfamily protein	2.31486	0.0443517
Soltu.DM.03G000850	chlorophyll A/B binding protein	2.31351	0.0480228
Soltu.DM.04G030070	Phosphate-responsive 1 family protein	2.31286	0.0281779
Soltu.DM.10G018850	Peroxidase superfamily protein	2.31177	0.0384344
Soltu.DM.06G031190	C2H2-type zinc finger family protein	2.31147	0.00812881
Soltu.DM.06G032060	Laccase/Diphenol oxidase family protein	2.30995	0.0393651
Soltu.DM.04G034150	phospholipase A 2A	2.29986	0.0162901
Soltu.DM.01G031450	expansin B2	2.28771	0.0150567
Soltu.DM.12G027490	RING/U-box superfamily protein	2.27652	0.0133281
Soltu.DM.12G009120	germin	2.27116	0.0120088
Soltu.DM.11G006020	Family of unknown function (DUF662)	2.2612	0.00279971
Soltu.DM.11G000330	conserved hypothetical protein	2.259	0.00184155
Soltu.DM.10G019020	Peroxidase superfamily protein	2.24296	0.0143146
Soltu.DM.02G027350	growth-regulating factor	2.23646	0.0274496
Soltu.DM.01G047090	CYCLIN D3;1	2.23561	0.0160676
Soltu.DM.01G045020	hydroxyproline-rich glycoprotein family protein	-2.23251	0.0128859
Soltu.DM.01G000230	Cytochrome b561/ferric reductase transmembrane protein family	2.2325	0.0126831
Soltu.DM.02G012910	conserved hypothetical protein	2.23199	0.00405236
Soltu.DM.09G006000	FASCICLIN-like arabinogalactan-protein	2.22488	0.00398879
Soltu.DM.06G015960	tracheary element differentiation-related	2.22434	0.0303262
Soltu.DM.04G030060	Phosphate-responsive 1 family protein	2.21884	0.0101563
Soltu.DM.03G023600	serine-type endopeptidase inhibitors	2.21861	0.0277992
Soltu.DM.11G004050	PEBP (phosphatidylethanolamine-binding protein) family protein	2.21351	0.00772773
Soltu.DM.01G041860	RmlC-like cupins superfamily protein	2.20943	0.0330329
Soltu.DM.12G027980	O-acyltransferase (WSD1-like) family protein	2.19468	0.00135086
Soltu.DM.03G000900	chlorophyll A/B binding protein	2.18134	0.0159708
Soltu.DM.12G002190	Pollen Ole e 1 allergen and extensin family protein	2.17366	0.00377047
Soltu.DM.08G018820	NAC domain containing protein	2.17317	0.0105481
Soltu.DM.12G009290	NAD(P)-binding Rossmann-fold superfamily protein	2.16336	0.0490468
Soltu.DM.01G024100	Eukaryotic aspartyl protease family protein	2.15899	0.00347508
Soltu.DM.01G012610	phosphoglucose isomerase	2.15823	0.0469074
Soltu.DM.02G026570	conserved hypothetical protein	2.14942	4.23003e-05
Soltu.DM.02G028360	Protein of unknown function (DUF579)	2.13717	0.000203191
Soltu.DM.12G002180	Pollen Ole e 1 allergen and extensin family protein	2.13579	0.0181105
Soltu.DM.04G027250	ABA/WDS induced protein domain containing protein	2.13478	0.00710293
Soltu.DM.04G006660	2-oxoglutarate (2OG) and Fe(II)-dependent oxygenase superfamily protein	2.12838	3.32806e-05
Soltu.DM.12G020520	GDSL-like Lipase/Acylhydrolase superfamily protein	-2.12693	0.0421175
Soltu.DM.01G002820	plant U-box	2.10511	0.0115604
Soltu.DM.09G026490	RING/U-box superfamily protein	2.10283	0.0438953
Soltu.DM.01G032320	Tetratricopeptide repeat (TPR)-like superfamily protein	2.10179	0.0430532
Soltu.DM.01G008560	2-oxoglutarate (2OG) and Fe(II)-dependent oxygenase superfamily protein	2.10169	6.54687e-17
Soltu.DM.12G015100	eukaryotic translation initiation factor 2 gamma subunit	2.10023	1.87746e-07
Soltu.DM.11G007680	gamete expressed protein	2.09879	0.00326821
Soltu.DM.07G020320	FASCICLIN-like arabinoogalactan	2.08681	0.00928504
Soltu.DM.12G008920	Plant protein of unknown function (DUF936)	2.06483	4.24061e-05
Soltu.DM.01G002190	2-oxoglutarate (2OG) and Fe(II)-dependent oxygenase superfamily protein	2.06423	1.69229e-13
Soltu.DM.01G031880	Leucine-rich repeat protein kinase family protein	2.06077	0.0490468
Soltu.DM.10G019380	myb-like HTH transcriptional regulator family protein	2.05627	0.0429672
Soltu.DM.01G037170	O-acetylserine (thiol) lyase (OAS-TL) isoform A1	2.05487	0.0281779
Soltu.DM.03G015040	xyloglucan endotransglycosylase	2.05353	0.00231995
Soltu.DM.02G018960	FAD-binding Berberine family protein	2.03712	0.00448622
Soltu.DM.01G028100	beta glucosidase	2.0304	0.00608129
Soltu.DM.10G025370	NDR1/HIN1-like	2.02944	0.0084071
Soltu.DM.04G002800	MLP-like protein	2.02898	0.0123271
Soltu.DM.12G005910	CYCLIN D3;2	2.02695	0.0184365
Soltu.DM.04G009430	hypothetical protein	2.02337	0.0105066
Soltu.DM.04G009990	Heavy metal transport/detoxification superfamily protein	2.02117	0.0468497
Soltu.DM.01G050740	proline-rich protein	2.01741	0.00383114
Soltu.DM.05G019310	Calcium-dependent lipid-binding (CaLB domain) family protein	2.01304	0.0119452
Soltu.DM.03G002490	Peroxidase superfamily protein	2.01234	0.0150166
Soltu.DM.04G024370	Protein of Unknown Function (DUF239)	-2.01149	0.017517

## Sheet: S6
Table S6. Differentially expressed genes (DEGs) in the leaf "response to Strep (2,4-D)." A total of 26 DEGs were identified via DESeq2 utilizing read pair counts by gene, with an adjusted p-value cutoff of < 0.05 and a |log2(fold-change)| cut-off of 2.0. Upregulated genes (n = 11) are highlighted in green and downregulated (n = 15) genes are highlighted in red.
gene ID	gene function	log2FC	adj. p-value
Soltu.DM.02G011240	VQ motif-containing protein	-2.19394	0.0491054
Soltu.DM.11G007960	ARM repeat superfamily protein	-2.15885	0.0449508
Soltu.DM.09G022990	Thioredoxin superfamily protein	2.97971	0.0445104
Soltu.DM.01G036140	HSP20-like chaperones superfamily protein	2.2406	0.0439945
Soltu.DM.12G009490	Cytochrome P450 superfamily protein	-2.00528	0.0243267
Soltu.DM.03G008210	cytochrome P450, family 71, subfamily B, polypeptide	-2.16148	0.0218589
Soltu.DM.06G025730	Leucine-rich repeat protein kinase family protein	-3.25435	0.0202628
Soltu.DM.07G022570	glutathione S-transferase TAU	-2.28238	0.0185037
Soltu.DM.05G018820	Peroxidase superfamily protein	-2.86965	0.0175142
Soltu.DM.04G003970	UDP-Glycosyltransferase superfamily protein	2.1573	0.0152461
Soltu.DM.06G021130	conserved hypothetical protein	2.59051	0.0124846
Soltu.DM.12G009550	Cytochrome P450 superfamily protein	-2.63227	0.00469456
Soltu.DM.01G020950	hypothetical protein	2.84812	0.00411931
Soltu.DM.12G024600	hypothetical protein	4.25724	0.00267404
Soltu.DM.07G011740	basic helix-loop-helix (bHLH) DNA-binding family protein	-4.07616	0.00151946
Soltu.DM.03G002620	cysteine-rich RLK (RECEPTOR-like protein kinase)	-3.0076	0.00151946
Soltu.DM.03G030480	Late embryogenesis abundant protein (LEA) family protein	2.18664	0.00123247
Soltu.DM.04G007970	Thioredoxin superfamily protein	-3.14042	0.000943343
Soltu.DM.01G046310	conserved hypothetical protein	2.24661	0.000821255
Soltu.DM.02G025660	carboxyesterase	-2.86425	0.000628545
Soltu.DM.04G007960	Thioredoxin superfamily protein	-2.96403	0.000354394
Soltu.DM.12G024400	Ran BP2/NZF zinc finger-like superfamily protein	2.31382	0.000123519
Soltu.DM.05G022060	Integrase-type DNA-binding superfamily protein	2.0275	3.38337e-06
Soltu.DM.04G024930	Calcium-binding EF-hand family protein	-2.23498	1.51341e-06
Soltu.DM.03G034580	HCO3- transporter family	-4.13529	1.3421e-12
Soltu.DM.02G007600	Acyl-CoA N-acyltransferases (NAT) superfamily protein	2.40133	1.72049e-24

## Sheet: S7
Table S7. Enriched GO terms identified in DEGs in the response to Strep, leaf samples. "Response to Strep" and "response to Strep (2,4-D)" DEGs (|log2(fold-change)| > 2.0) were separated into upregulated ("UP") and downregulated ("DOWN") "DE" groups and analyzed for enrichment (adjusted p-value ("APV") < 0.05) of Biological Process ("BP"), Cellular Component ("CC"), and Molecular Function ("MF") …
Comparison Group	D/E	GO Domain	GO ID	GO Name	FE	p-value	adjusted p-value	DEG count	gene IDs
response to Strep	UP	BP	GO:0018119	peptidyl-cysteine S-nitrosylation	29.1227	0.000141677	0.00421168	3	Soltu.DM.07G012540/Soltu.DM.01G038650/Soltu.DM.04G030790/Soltu.DM.04G019850/Soltu.DM.05G018810/Soltu.DM.09G005200/Soltu.DM.12G002500/Soltu.DM.02G030450/Soltu.DM.03G000200/Soltu.DM.07G021670/Soltu.DM.10G023230/Soltu.DM.10G004720/Soltu.DM.09G026620/Soltu.DM.01G028720/Soltu.DM.11G021120/Soltu.DM.01G042290/Soltu.DM.03G021400/Soltu.DM.01G038750/Soltu.DM.03G028220/Soltu.DM.03G037210/Soltu.DM.09G016430/…
			GO:0009834	plant-type secondary cell wall biogenesis	14.7555	3.36009e-06	0.000366249	6	Soltu.DM.02G024320/Soltu.DM.07G012540/Soltu.DM.04G030790/Soltu.DM.01G027800/Soltu.DM.03G000200/Soltu.DM.07G021670/Soltu.DM.09G026620/Soltu.DM.03G037210/Soltu.DM.07G023590/Soltu.DM.04G030070/Soltu.DM.10G018850/Soltu.DM.12G009120/Soltu.DM.01G041860/Soltu.DM.01G024100/Soltu.DM.03G015040/Soltu.DM.01G050740/Soltu.DM.03G002490
		CC	GO:0048046	apoplast	5.49832	5.64501e-06	0.000461479	11	Soltu.DM.03G000200/Soltu.DM.01G042290/Soltu.DM.06G032060/Soltu.DM.09G006000/Soltu.DM.06G015960/Soltu.DM.07G020320
			GO:0005618	cell wall	4.49218	2.47207e-07	4.04183e-05	17	Soltu.DM.07G012540/Soltu.DM.12G026740/Soltu.DM.04G030790/Soltu.DM.01G027800/Soltu.DM.07G021670/Soltu.DM.11G020830/Soltu.DM.03G037210/Soltu.DM.07G023590/Soltu.DM.10G018850/Soltu.DM.12G009120/Soltu.DM.03G002490
			GO:0031012	extracellular matrix	29.511	9.5626e-06	0.000625394	4	Soltu.DM.07G012540/Soltu.DM.09G026620/Soltu.DM.03G037210/Soltu.DM.12G009120
			GO:0005576	extracellular region	2.63491	1.38192e-08	4.51888e-06	38	Soltu.DM.01G038650/Soltu.DM.04G019850/Soltu.DM.10G004720/Soltu.DM.11G021120/Soltu.DM.01G038750/Soltu.DM.09G009510
			GO:0009505	plant-type cell wall	5.23657	6.0094e-05	0.00245634	9	Soltu.DM.07G012540/Soltu.DM.12G026740/Soltu.DM.04G030790/Soltu.DM.07G021670/Soltu.DM.03G037210/Soltu.DM.07G023590/Soltu.DM.12G009120/Soltu.DM.01G024100/Soltu.DM.07G020320
			GO:0099503	secretory vesicle	5.35481	5.06081e-05	0.00236412	9	Soltu.DM.05G018810/Soltu.DM.07G021670/Soltu.DM.03G021400/Soltu.DM.07G023590/Soltu.DM.04G030070/Soltu.DM.10G018850/Soltu.DM.06G032060/Soltu.DM.06G015960/Soltu.DM.03G002490
		MF	GO:0016788	hydrolase activity, acting on ester bonds	10.4402	2.48171e-05	0.00135253	6	Soltu.DM.07G012540/Soltu.DM.09G026620/Soltu.DM.03G037210/Soltu.DM.12G009120/Soltu.DM.01G041860
			GO:0030145	manganese ion binding	11.5277	7.53853e-05	0.002739	5	Soltu.DM.07G012540/Soltu.DM.09G026620/Soltu.DM.03G037210/Soltu.DM.12G009120/Soltu.DM.01G041860
			GO:0045735	nutrient reservoir activity	11.2466	8.48247e-05	0.00277377	5	Soltu.DM.07G012540/Soltu.DM.03G037210/Soltu.DM.12G009120

## Sheet: S8
Table S8. Differentially expressed genes (DEGs) in the leaf "response to 2,4-D." A total of 840 DEGs were identified via DESeq2 utilizing read pair counts by gene, with an adjusted p-value cutoff of < 0.05 and a |log2(fold-change)| cut-off of 2.0. Upregulated genes (n = 649) are highlighted in green and downregulated (n = 191) genes are highlighted in red.
gene ID	gene function	log2FC	adj. p-value
Soltu.DM.04G007850	Thioredoxin superfamily protein	8.31996	3.48804e-08
Soltu.DM.02G025660	carboxyesterase	7.80343	3.35478e-10
Soltu.DM.08G014610	HPT phosphotransmitter	7.67984	3.48358e-34
Soltu.DM.04G007970	Thioredoxin superfamily protein	7.66363	1.26044e-09
Soltu.DM.08G027300	osmotin	7.44742	8.3573e-23
Soltu.DM.02G028070	Auxin-responsive GH3 family protein	7.23928	1.18727e-15
Soltu.DM.07G002850	cytochrome P450, family 71, subfamily B, polypeptide	6.89248	1.83264e-06
Soltu.DM.04G007890	Thioredoxin superfamily protein	6.87502	1.22722e-05
Soltu.DM.02G007760	Auxin-responsive GH3 family protein	6.76004	3.0656e-09
Soltu.DM.02G007770	Auxin-responsive GH3 family protein	6.34107	7.39449e-11
Soltu.DM.10G028100	UDP-glucosyl transferase 74D1	6.29673	1.99625e-05
Soltu.DM.04G008010	Thioredoxin superfamily protein	6.21364	0.000442162
Soltu.DM.01G034350	chitinase A	6.14428	1.13104e-16
Soltu.DM.04G007980	Thioredoxin superfamily protein	6.12011	4.67474e-06
Soltu.DM.11G004050	PEBP (phosphatidylethanolamine-binding protein) family protein	6.08098	9.91847e-50
Soltu.DM.06G016350	Terpenoid cyclases/Protein prenyltransferases superfamily protein	6.04025	0.000296698
Soltu.DM.02G014730	GDSL-like Lipase/Acylhydrolase superfamily protein	6.03969	0.000114455
Soltu.DM.12G000530	LOB domain-containing protein	5.95036	0.00346205
Soltu.DM.11G021730	ATP binding cassette subfamily B4	-5.86796	0.00658845
Soltu.DM.04G023850	O-Glycosyl hydrolases family 17 protein	5.86041	9.67119e-05
Soltu.DM.04G003450	Kunitz family trypsin and protease inhibitor protein	5.84956	2.94838e-06
Soltu.DM.04G007960	Thioredoxin superfamily protein	5.7498	2.53333e-11
Soltu.DM.11G019830	cytochrome P450, family 716, subfamily A, polypeptide	-5.74135	0.0485806
Soltu.DM.08G000200	Subtilase family protein	5.73818	4.87266e-07
Soltu.DM.12G000370	fatty acid desaturase	5.67414	4.63143e-06
Soltu.DM.07G023120	cytochrome P450, family 72, subfamily A, polypeptide	5.62238	0.000611097
Soltu.DM.12G006790	AGAMOUS-like	-5.59572	5.69499e-15
Soltu.DM.01G024120	Eukaryotic aspartyl protease family protein	5.56735	2.22924e-05
Soltu.DM.01G028460	Cysteine/Histidine-rich C1 domain family protein	5.54524	1.824e-05
Soltu.DM.09G031070	UDP-Glycosyltransferase superfamily protein	5.50057	0.00849433
Soltu.DM.03G014730	expansin B2	5.46605	0.0126451
Soltu.DM.04G007900	Thioredoxin superfamily protein	5.45709	0.000149021
Soltu.DM.12G025870	cytokinin oxidase	5.30519	2.09126e-07
Soltu.DM.06G018620	serine-type endopeptidase inhibitors	5.28325	0.000390165
Soltu.DM.04G007840	Thioredoxin superfamily protein	5.25675	0.00292297
Soltu.DM.06G001990	hypothetical protein	5.21093	0.0448873
Soltu.DM.01G046480	HXXXD-type acyl-transferase family protein	5.17046	0.00570165
Soltu.DM.06G019550	conserved hypothetical protein	5.13933	0.00121144
Soltu.DM.04G023630	O-Glycosyl hydrolases family 17 protein	5.12554	0.00586632
Soltu.DM.07G012860	Polynucleotidyl transferase, ribonuclease H-like superfamily protein	-5.11717	0.00789282
Soltu.DM.11G011740	Peroxidase superfamily protein	5.0755	0.00385823
Soltu.DM.09G002900	cell wall invertase	5.06067	1.61426e-09
Soltu.DM.02G030350	glutamine dumper	5.0427	0.00220413
Soltu.DM.10G005840	Probable membrane-associated kinase regulator	5.01604	0.021272
Soltu.DM.09G021200	ethylene response factor	-5.01428	0.00208999
Soltu.DM.01G034340	chitinase A	5.01426	3.01502e-23
Soltu.DM.02G002230	hypothetical protein	-4.98335	0.0090166
Soltu.DM.09G005200	Pectin lyase-like superfamily protein	4.95129	1.10932e-07
Soltu.DM.01G000500	DYNAMIN-like 1C	4.94683	1.64599e-07
Soltu.DM.01G000560	S-adenosyl-L-methionine-dependent methyltransferases superfamily protein	4.94106	0.00582969
Soltu.DM.05G021130	AINTEGUMENTA-like	4.93049	0.0234804
Soltu.DM.04G035880	BEL1-like homeodomain	4.89507	8.90834e-06
Soltu.DM.11G003110	hypothetical protein	4.84658	0.0109658
Soltu.DM.05G021710	Thioredoxin superfamily protein	4.83871	0.0129211
Soltu.DM.11G017760	2-oxoglutarate (2OG) and Fe(II)-dependent oxygenase superfamily protein	4.83736	0.0100096
Soltu.DM.05G019100	Kunitz family trypsin and protease inhibitor protein	-4.83711	4.23284e-06
Soltu.DM.02G008230	PATATIN-like protein	4.79674	0.0198887
Soltu.DM.06G016420	terpene synthase	4.79506	5.85718e-07
Soltu.DM.08G023840	expansin-like B1	4.7944	2.93411e-06
Soltu.DM.11G004670	cytochrome P450, family 71, subfamily B, polypeptide	4.7895	0.00606254
Soltu.DM.10G021040	Phototropic-responsive NPH3 family protein	4.78868	0.0160889
Soltu.DM.03G015780	Protein of unknown function (DUF1442)	-4.78105	0.00203539
Soltu.DM.01G002210	2-oxoglutarate (2OG) and Fe(II)-dependent oxygenase superfamily protein	-4.71831	0.0248647
Soltu.DM.04G029240	cystatin A	4.71741	0.00159052
Soltu.DM.03G005070	Proline-rich extensin-like family protein	4.7112	0.00490955
Soltu.DM.11G004040	PEBP (phosphatidylethanolamine-binding protein) family protein	4.70396	2.47378e-17
Soltu.DM.04G002910	MLP-like protein	-4.68268	0.0151596
Soltu.DM.08G001190	expansin-like B1	4.68261	0.0357236
Soltu.DM.02G024320	Pectin lyase-like superfamily protein	4.66529	0.0212415
Soltu.DM.04G030790	Eukaryotic aspartyl protease family protein	4.6631	5.36725e-05
Soltu.DM.02G019200	receptor kinase	4.65583	0.0250584
Soltu.DM.05G025580	myb domain protein	4.63029	6.89571e-06
Soltu.DM.07G013270	flavin-dependent monooxygenase	4.59926	0.000136046
Soltu.DM.08G002450	Transcriptional factor B3 family protein	-4.56423	0.00450737
Soltu.DM.11G019840	cytochrome P450, family 716, subfamily A, polypeptide	-4.56368	1.63308e-14
Soltu.DM.12G000360	fatty acid desaturase	4.55868	0.000185912
Soltu.DM.03G035060	Cyclin A2;4	4.55392	0.00819784
Soltu.DM.02G034320	WRKY DNA-binding protein	4.51636	0.0096873
Soltu.DM.04G027470	Cytochrome P450 superfamily protein	4.46097	5.2012e-08
Soltu.DM.03G018690	Kunitz family trypsin and protease inhibitor protein	4.4406	6.15586e-13
Soltu.DM.07G027000	ATPase E1-E2 type family protein / haloacid dehalogenase-like hydrolase family protein	4.42061	9.70537e-05
Soltu.DM.06G006590	xyloglucan endotransglucosylase/hydrolase	4.37439	0.000971153
Soltu.DM.03G012630	Lipase/lipooxygenase, PLAT/LH2 family protein	4.36303	9.12642e-08
Soltu.DM.10G005280	Basic helix-loop-helix (bHLH) DNA-binding family protein	-4.35872	1.06383e-06
Soltu.DM.08G027290	osmotin	4.34488	0.000527524
Soltu.DM.02G025740	cytochrome P450, family 735, subfamily A, polypeptide	4.34297	3.59199e-06
Soltu.DM.11G021820	conserved hypothetical protein	4.32591	1.04661e-10
Soltu.DM.06G030890	nitrate excretion transporter1	4.32124	0.0198451
Soltu.DM.09G027710	MLP-like protein	4.30983	1.42769e-05
Soltu.DM.09G001340	glutathione S-transferase TAU	4.2868	0.000628182
Soltu.DM.06G016360	terpene synthase	4.28496	0.000782025
Soltu.DM.12G011650	O-Glycosyl hydrolases family 17 protein	4.27617	6.49401e-07
Soltu.DM.04G031270	Cox19-like CHCH family protein	-4.25838	0.00232088
Soltu.DM.06G024340	Hydroxyproline-rich systemin	-4.25144	4.77634e-07
Soltu.DM.01G021770	conserved hypothetical protein	4.25002	0.0319643
Soltu.DM.02G010660	zinc finger (C3HC4-type RING finger) family protein	-4.22908	1.00656e-07
Soltu.DM.12G000380	fatty acid desaturase	4.20695	0.00076771
Soltu.DM.04G027650	Peroxidase superfamily protein	4.1148	6.39482e-13
Soltu.DM.04G027640	Peroxidase superfamily protein	4.11339	0.000815854
Soltu.DM.07G022810	Ankyrin repeat family protein	-4.08908	0.022292
Soltu.DM.04G026460	hypothetical protein	4.08444	0.00362759
Soltu.DM.12G026740	Bifunctional inhibitor/lipid-transfer protein/seed storage 2S albumin superfamily protein	4.05773	0.000562455
Soltu.DM.03G017590	Heavy metal transport/detoxification superfamily protein	4.05115	3.66028e-06
Soltu.DM.11G004690	cytochrome P450, family 71, subfamily B, polypeptide	4.02482	0.011921
Soltu.DM.12G011520	Integrase-type DNA-binding superfamily protein	4.01814	0.00110102
Soltu.DM.08G028690	cytokinin response factor	4.01292	1.37424e-13
Soltu.DM.04G036370	SAUR-like auxin-responsive protein family	3.98431	0.00798766
Soltu.DM.03G019340	NAD(P)-linked oxidoreductase superfamily protein	3.98197	0.0106806
Soltu.DM.06G018610	serine-type endopeptidase inhibitors	3.98001	0.00534796
Soltu.DM.07G000880	hypothetical protein	3.96585	0.000183372
Soltu.DM.08G027180	BON association protein	3.95572	1.38195e-07
Soltu.DM.01G040950	terpene synthase	3.93097	0.0363287
Soltu.DM.11G015550	cellulase	3.92943	1.65522e-10
Soltu.DM.03G022840	Nodulin MtN3 family protein	-3.91929	0.000862209
Soltu.DM.01G024140	Eukaryotic aspartyl protease family protein	3.91861	0.0380743
Soltu.DM.08G007180	hypothetical protein	3.91846	1.47883e-08
Soltu.DM.02G018100	serine carboxypeptidase-like	3.90709	0.0142584
Soltu.DM.08G023700	Bifunctional inhibitor/lipid-transfer protein/seed storage 2S albumin superfamily protein	3.90631	9.1599e-13
Soltu.DM.02G015110	hypothetical protein	3.90198	1.55728e-05
Soltu.DM.04G003740	Pectin lyase-like superfamily protein	3.88513	1.43933e-26
Soltu.DM.11G023770	HPT phosphotransmitter	3.88349	1.98327e-21
Soltu.DM.04G007990	Thioredoxin superfamily protein	3.873	2.33502e-06
Soltu.DM.09G007060	basic pathogenesis-related protein	3.87067	1.34408e-12
Soltu.DM.02G023430	Peroxidase superfamily protein	3.87065	2.27939e-17
Soltu.DM.09G025940	Serine protease inhibitor, potato inhibitor I-type family protein	-3.87004	1.70999e-08
Soltu.DM.05G019730	chitinase A	3.85971	1.15113e-14
Soltu.DM.06G026750	NAD(P)-binding Rossmann-fold superfamily protein	3.8579	0.00445499
Soltu.DM.04G002070	winged-helix DNA-binding transcription factor family protein	-3.85466	0.0379673
Soltu.DM.06G028200	conserved hypothetical protein	-3.83735	5.65733e-16
Soltu.DM.10G027680	response regulator	3.8249	6.05925e-22
Soltu.DM.10G029730	Auxin efflux carrier family protein	3.82384	1.6331e-16
Soltu.DM.01G024260	Eukaryotic aspartyl protease family protein	3.821	0.0115187
Soltu.DM.10G017220	like AUXIN RESISTANT	3.81587	2.5099e-10
Soltu.DM.06G023650	alpha/beta-Hydrolases superfamily protein	3.80825	4.5309e-10
Soltu.DM.04G023000	Thioredoxin superfamily protein	3.80154	0.0281312
Soltu.DM.12G000330	Fatty acid hydroxylase superfamily	3.77231	8.07923e-07
Soltu.DM.01G003100	Putative lysine decarboxylase family protein	3.76183	0.0190436
Soltu.DM.08G027260	osmotin	3.74834	1.66399e-29
Soltu.DM.01G019820	Glycosyl hydrolase superfamily protein	3.74706	9.10805e-16
Soltu.DM.01G029840	Wall-associated receptor kinase galacturonan-binding domain containing protein	3.74055	6.95693e-05
Soltu.DM.07G015210	nudix hydrolase homolog	3.73705	3.65356e-10
Soltu.DM.07G014150	cellulose synthase like G2	-3.73333	2.6554e-11
Soltu.DM.12G003540	HXXXD-type acyl-transferase family protein	3.7318	0.0158301
Soltu.DM.09G026520	ethylene response factor	-3.721	2.60457e-08
Soltu.DM.10G019990	PAR1 protein	3.71238	9.28124e-06
Soltu.DM.03G018430	Kunitz family trypsin and protease inhibitor protein	3.70922	4.59747e-05
Soltu.DM.02G013200	FAD-binding Berberine family protein	3.70841	0.000314237
Soltu.DM.05G005650	Putative late blight resistance protein homolog R1B-23	3.70603	0.0354854
Soltu.DM.01G024240	Eukaryotic aspartyl protease family protein	3.70215	0.0230998
Soltu.DM.01G021910	Bifunctional inhibitor/lipid-transfer protein/seed storage 2S albumin superfamily protein	3.68735	8.71218e-05
Soltu.DM.02G003500	Leucine-rich receptor-like protein kinase family protein	3.6809	0.00465716
Soltu.DM.04G036350	Transcriptional factor B3 family protein / auxin-responsive factor AUX/IAA-related	3.67921	1.34343e-15
Soltu.DM.10G023940	Peroxidase superfamily protein	3.67542	6.92998e-13
Soltu.DM.10G005270	Basic helix-loop-helix (bHLH) DNA-binding family protein	-3.67228	1.35955e-16
Soltu.DM.09G021720	Peroxidase superfamily protein	3.66604	5.05874e-06
Soltu.DM.11G017780	LOB domain-containing protein	3.6658	0.00015921
Soltu.DM.02G024210	Leucine-rich receptor-like protein kinase family protein	3.65867	2.06167e-07
Soltu.DM.08G014490	Pyridoxal phosphate (PLP)-dependent transferases superfamily protein	-3.65644	7.70138e-21
Soltu.DM.04G002800	MLP-like protein	3.63642	3.1846e-15
Soltu.DM.09G024040	carboxyesterase	3.6331	0.0137205
Soltu.DM.05G003210	3-ketoacyl-CoA synthase	-3.60735	9.7861e-05
Soltu.DM.09G019340	isopentenyltransferase	3.60659	0.0012252
Soltu.DM.03G029840	Protein kinase superfamily protein	3.58979	0.00327327
Soltu.DM.01G045170	Terpenoid cyclases/Protein prenyltransferases superfamily protein	-3.57489	1.84057e-11
Soltu.DM.05G026370	PEBP (phosphatidylethanolamine-binding protein) family protein	3.57483	5.04902e-15
Soltu.DM.07G019710	expansin B3	3.56419	2.22191e-10
Soltu.DM.06G034290	2-oxoglutarate (2OG) and Fe(II)-dependent oxygenase superfamily protein	-3.56389	0.0481437
Soltu.DM.08G022670	Tetraspanin family protein	3.54841	0.00095138
Soltu.DM.03G012640	Lipase/lipooxygenase, PLAT/LH2 family protein	3.53879	0.000191607
Soltu.DM.02G023420	Peroxidase superfamily protein	3.53877	0.00260434
Soltu.DM.04G003490	CHASE domain containing histidine kinase protein	3.52663	2.7244e-12
Soltu.DM.02G022960	basic chitinase	3.5229	2.86124e-14
Soltu.DM.06G024040	Integrase-type DNA-binding superfamily protein	3.52277	8.00509e-09
Soltu.DM.11G020350	conserved hypothetical protein	3.50726	0.021305
Soltu.DM.01G019850	Glycosyl hydrolase superfamily protein	3.50157	4.08639e-17
Soltu.DM.11G022750	Kiwellin	3.50125	2.35007e-07
Soltu.DM.09G027720	MLP-like protein	3.4974	8.55473e-09
Soltu.DM.03G012690	Lipase/lipooxygenase, PLAT/LH2 family protein	3.49618	0.000158299
Soltu.DM.06G024370	Eukaryotic aspartyl protease family protein	3.48929	3.57944e-11
Soltu.DM.09G025920	Serine protease inhibitor, potato inhibitor I-type family protein	-3.47087	8.51106e-09
Soltu.DM.01G010250	CLAVATA3/ESR-RELATED	-3.47002	0.000676466
Soltu.DM.02G006200	Dehydrin domain containing protein	3.46516	0.000573687
Soltu.DM.03G027850	Calmodulin-binding protein	3.46473	0.00845653
Soltu.DM.03G005510	Phototropic-responsive NPH3 family protein	3.45941	1.37274e-71
Soltu.DM.08G027240	osmotin	3.45483	3.49343e-16
Soltu.DM.12G000340	NAD(P)-binding Rossmann-fold superfamily protein	3.45269	0.00219255
Soltu.DM.12G007380	WRKY DNA-binding protein	3.45063	0.0155627
Soltu.DM.02G025750	cytochrome P450, family 735, subfamily A, polypeptide	3.44816	1.70999e-08
Soltu.DM.05G025380	exocyst subunit exo70 family protein H2	3.44703	4.06515e-06
Soltu.DM.07G013360	sucrose synthase	3.44599	4.27483e-29
Soltu.DM.06G029330	Protein of unknown function (DUF3049)	-3.43982	7.70138e-21
Soltu.DM.12G021710	terpene synthase	3.43735	0.0125031
Soltu.DM.06G021130	conserved hypothetical protein	-3.43246	1.63966e-07
Soltu.DM.01G028390	Cysteine/Histidine-rich C1 domain family protein	3.41783	0.000613229
Soltu.DM.07G012540	germin	3.39436	0.031298
Soltu.DM.01G030720	hypothetical protein	3.39277	0.000622189
Soltu.DM.06G023440	gibberellin 3-oxidase	3.38909	0.0351193
Soltu.DM.03G027640	response regulator	3.38857	2.16368e-06
Soltu.DM.08G016090	lipid transfer protein	3.38258	5.19778e-07
Soltu.DM.02G027330	Integrase-type DNA-binding superfamily protein	3.38147	3.24909e-06
Soltu.DM.08G011070	Ankyrin repeat family protein	3.3755	0.000838744
Soltu.DM.01G037840	histidine-containing phosphotransmitter	3.36071	1.20095e-07
Soltu.DM.12G009350	fatty acid desaturase	3.35702	0.0043653
Soltu.DM.03G002530	receptor kinase	3.33701	0.00134294
Soltu.DM.01G033610	RHO guanyl-nucleotide exchange factor	3.33591	0.0122591
Soltu.DM.02G032190	P-loop containing nucleoside triphosphate hydrolases superfamily protein	-3.33527	1.09701e-05
Soltu.DM.01G005180	Glycosyl hydrolase superfamily protein	3.3347	6.56256e-08
Soltu.DM.05G011490	P-loop containing nucleoside triphosphate hydrolases superfamily protein	-3.33427	3.13969e-05
Soltu.DM.09G007700	MLP-like protein	3.33413	2.10044e-07
Soltu.DM.10G018350	cytochrome P450, family 76, subfamily C, polypeptide	3.3152	0.000154694
Soltu.DM.01G031370	squamosa promoter binding protein-like	-3.31482	0.00402844
Soltu.DM.04G028320	laccase	3.31238	0.0183472
Soltu.DM.09G030430	Glycine-rich protein family	3.31138	5.68635e-11
Soltu.DM.03G018030	Peroxidase superfamily protein	3.3097	1.21469e-17
Soltu.DM.01G040420	Polynucleotidyl transferase, ribonuclease H-like superfamily protein	-3.30033	0.0203348
Soltu.DM.02G019780	xyloglucan endotransglucosylase/hydrolase	3.2999	0.00315155
Soltu.DM.06G026960	BTB and TAZ domain protein	3.29255	6.59211e-09
Soltu.DM.09G015240	Protein of unknown function (DUF707)	-3.28662	4.33586e-13
Soltu.DM.04G011110	UDP-glycosyltransferase 73B4	-3.28204	5.48171e-06
Soltu.DM.08G022840	C2H2 and C2HC zinc fingers superfamily protein	-3.28151	0.0395766
Soltu.DM.12G025040	ABL interactor-like protein	3.27867	2.08184e-07
Soltu.DM.02G019820	methylesterase PCR A	3.27623	6.04763e-10
Soltu.DM.01G048980	MATE efflux family protein	3.2684	6.12676e-34
Soltu.DM.05G022440	laccase	3.25979	6.39407e-06
Soltu.DM.11G007680	gamete expressed protein	-3.25688	8.48679e-09
Soltu.DM.08G020700	solute:sodium symporters;urea transmembrane transporters	-3.23989	0.000782025
Soltu.DM.11G008890	conserved hypothetical protein	3.23367	0.000367135
Soltu.DM.11G020470	Pathogenesis-related thaumatin superfamily protein	3.23252	2.89378e-06
Soltu.DM.06G020470	FAD-binding Berberine family protein	3.22464	0.00318327
Soltu.DM.07G021670	S-locus lectin protein kinase family protein	3.22394	7.60148e-06
Soltu.DM.06G028510	polygalacturonase	3.22099	3.66943e-06
Soltu.DM.07G021830	disease resistance family protein / LRR family protein	3.21986	9.52498e-17
Soltu.DM.08G029210	hypothetical protein	3.2139	0.00864985
Soltu.DM.05G009050	Pectin lyase-like superfamily protein	3.21076	0.00454986
Soltu.DM.03G030680	Integrase-type DNA-binding superfamily protein	-3.20044	1.23852e-11
Soltu.DM.12G002490	hypothetical protein	3.18022	0.00550913
Soltu.DM.10G020850	production of anthocyanin pigment	-3.17513	0.000313884
Soltu.DM.01G005210	beta-1,3-glucanase	3.17218	8.65126e-05
Soltu.DM.11G003320	basic helix-loop-helix (bHLH) DNA-binding superfamily protein	-3.16671	0.00164368
Soltu.DM.02G018890	Cyclin D6;1	3.16579	0.0203366
Soltu.DM.08G023710	Bifunctional inhibitor/lipid-transfer protein/seed storage 2S albumin superfamily protein	3.16506	4.7148e-16
Soltu.DM.12G007830	osmotin	3.16183	1.04556e-07
Soltu.DM.01G036010	Family of unknown function (DUF566)	3.15548	0.00260182
Soltu.DM.03G014770	Lipase/lipooxygenase, PLAT/LH2 family protein	3.15118	2.28729e-13
Soltu.DM.10G008880	squamosa promoter binding protein-like	-3.14859	6.41746e-10
Soltu.DM.04G031930	Homeobox-leucine zipper protein family	3.14519	6.30886e-10
Soltu.DM.03G030220	glutathione S-transferase tau	-3.14199	2.66954e-07
Soltu.DM.01G005200	beta-1,3-glucanase	3.14187	1.35739e-05
Soltu.DM.02G012680	FAD-binding Berberine family protein	3.1402	1.08126e-16
Soltu.DM.10G006290	Leucine-rich repeat protein kinase family protein	3.13615	0.00568636
Soltu.DM.12G024600	hypothetical protein	-3.13237	0.0036823
Soltu.DM.02G015580	Leucine-rich receptor-like protein kinase family protein	3.12942	7.17704e-06
Soltu.DM.05G016960	hypothetical protein	-3.12712	0.0225159
Soltu.DM.08G027270	osmotin	3.12531	1.68623e-12
Soltu.DM.02G030450	GAST1 protein homolog	3.11531	1.34874e-06
Soltu.DM.04G006210	HXXXD-type acyl-transferase family protein	-3.11224	0.0274288
Soltu.DM.04G026440	hypothetical protein	3.11212	2.59444e-15
Soltu.DM.02G023870	Gibberellin-regulated family protein	3.10422	7.65945e-15
Soltu.DM.09G028410	KIX domain containing protein	3.1034	0.0291049
Soltu.DM.04G008340	conserved hypothetical protein	3.1015	6.1442e-09
Soltu.DM.08G027250	Serine protease inhibitor, potato inhibitor I-type family protein	3.0988	2.00426e-07
Soltu.DM.10G003830	TOXICOS EN LEVADURA	3.09806	0.000445036
Soltu.DM.05G001690	hypothetical protein	3.09736	1.19575e-05
Soltu.DM.09G008210	sulphotransferase	3.09053	2.72242e-34
Soltu.DM.02G017470	Pollen Ole e 1 allergen and extensin family protein	3.08487	3.84547e-15
Soltu.DM.08G025500	Bifunctional inhibitor/lipid-transfer protein/seed storage 2S albumin superfamily protein	3.07681	1.16211e-07
Soltu.DM.03G013870	Nucleotide-diphospho-sugar transferase family protein	3.07649	0.000792582
Soltu.DM.08G023750	cationic amino acid transporter	3.07218	0.0152409
Soltu.DM.02G012300	ARGONAUTE	-3.06286	1.186e-05
Soltu.DM.09G009250	wall-associated kinase	3.0565	0.00313596
Soltu.DM.08G019300	Protein of unknown function (DUF_B2219) domain containing protein	3.05571	3.4831e-05
Soltu.DM.05G018820	Peroxidase superfamily protein	3.0539	6.33717e-05
Soltu.DM.10G014430	hypothetical protein	3.05371	0.00456517
Soltu.DM.07G028300	NAC domain containing protein	-3.05291	1.63029e-13
Soltu.DM.06G025670	Remorin family protein	3.0502	0.000543123
Soltu.DM.06G018650	hypothetical protein	3.0447	0.00679344
Soltu.DM.09G001310	glutathione S-transferase TAU	3.03791	5.92364e-06
Soltu.DM.09G007020	basic pathogenesis-related protein	3.03565	7.66298e-05
Soltu.DM.01G022220	conserved hypothetical protein	3.03492	9.60355e-26
Soltu.DM.01G046310	conserved hypothetical protein	-3.03238	4.28322e-11
Soltu.DM.04G029000	cellulose synthase A2	3.03035	0.00400249
Soltu.DM.11G009050	RING/U-box superfamily protein	3.0269	6.37339e-05
Soltu.DM.05G021740	Prosystemin domain containing protein	-3.0265	4.00176e-15
Soltu.DM.01G005170	Glycosyl hydrolase superfamily protein	3.02157	6.80808e-07
Soltu.DM.05G002270	hypothetical protein	3.01795	1.91084e-17
Soltu.DM.04G008000	Thioredoxin superfamily protein	3.01764	0.00820942
Soltu.DM.07G001040	Leucine-rich receptor-like protein kinase family protein	-3.01685	0.00292726
Soltu.DM.12G020690	Cation efflux family protein	3.01264	0.0191494
Soltu.DM.08G020450	solute:sodium symporters;urea transmembrane transporters	-3.0085	0.00927146
Soltu.DM.10G027550	beta-1,3-glucanase	3.00466	0.000457209
Soltu.DM.03G034930	Thionin-like protein	2.99178	0.0019856
Soltu.DM.02G029580	OBF binding protein	2.99137	5.9189e-06
Soltu.DM.09G030330	hypothetical protein	2.99125	0.0139635
Soltu.DM.06G031110	Tetratricopeptide repeat (TPR)-like superfamily protein	2.98103	0.00630061
Soltu.DM.09G030340	Glycine-rich protein family	2.98009	1.19427e-10
Soltu.DM.06G023600	HCO3- transporter family	2.96986	0.00774541
Soltu.DM.06G012790	2-oxoglutarate (2OG) and Fe(II)-dependent oxygenase superfamily protein	2.96964	0.000140207
Soltu.DM.02G006140	BURP domain-containing protein	-2.96595	0.00271891
Soltu.DM.06G011710	Stress induced protein	-2.96402	7.12817e-09
Soltu.DM.02G014760	GDSL-like Lipase/Acylhydrolase superfamily protein	2.9639	0.00425253
Soltu.DM.03G014220	cyclin p4;1	2.96291	0.0001861
Soltu.DM.01G048590	Leucine-rich repeat (LRR) family protein	2.95655	6.29579e-05
Soltu.DM.03G023740	Kunitz family trypsin and protease inhibitor protein	2.95559	1.92331e-05
Soltu.DM.06G025680	phytochrome-interacting factor7	2.94823	4.93177e-13
Soltu.DM.04G011830	Gibberellin-regulated family protein	2.946	0.00152424
Soltu.DM.08G001720	early nodulin-like protein	2.94539	8.08936e-08
Soltu.DM.08G014400	Pyridoxal phosphate (PLP)-dependent transferases superfamily protein	-2.94368	2.32957e-34
Soltu.DM.10G025410	hypothetical protein	-2.94274	1.06227e-05
Soltu.DM.08G000220	Subtilase family protein	2.94036	3.43863e-07
Soltu.DM.06G034690	Terpenoid cyclases/Protein prenyltransferases superfamily protein	2.93234	1.13333e-09
Soltu.DM.08G030180	DUF4228 domain containing protein	2.92798	0.00141726
Soltu.DM.12G025880	basic helix-loop-helix (bHLH) DNA-binding family protein	2.92033	0.000419569
Soltu.DM.06G035010	hypothetical protein	2.91856	2.45794e-06
Soltu.DM.12G005440	Nucleotide-diphospho-sugar transferase family protein	2.91361	1.62731e-08
Soltu.DM.02G032900	Exonuclease family protein	-2.9125	0.000755178
Soltu.DM.01G038600	P-loop containing nucleoside triphosphate hydrolases superfamily protein	2.91188	1.50133e-07
Soltu.DM.01G029780	Wall-associated receptor kinase galacturonan-binding domain containing protein	2.90762	0.000699796
Soltu.DM.06G030830	nitrate excretion transporter1	2.90609	0.00125062
Soltu.DM.08G020040	Terpenoid cyclases/Protein prenyltransferases superfamily protein	2.90589	0.00769396
Soltu.DM.10G019900	Laccase/Diphenol oxidase family protein	2.9053	0.000688189
Soltu.DM.01G024170	Eukaryotic aspartyl protease family protein	2.90417	1.3355e-05
Soltu.DM.01G006340	Protein of unknown function (DUF3049)	-2.89587	1.00247e-16
Soltu.DM.04G026390	hypothetical protein	2.89454	1.74122e-09
Soltu.DM.10G026740	related to AP2	-2.89345	0.00539373
Soltu.DM.02G020940	conserved hypothetical protein	2.89076	0.000130854
Soltu.DM.09G001660	Cysteine/Histidine-rich C1 domain family protein	2.88554	5.86714e-07
Soltu.DM.09G021710	calcium exchanger	-2.88523	5.25932e-15
Soltu.DM.11G016990	AGD2-like defense response protein	2.87867	1.12812e-05
Soltu.DM.05G006590	thioredoxin	2.86942	1.26167e-11
Soltu.DM.07G016100	Auxin-responsive family protein	2.86865	0.000480353
Soltu.DM.08G025230	Bifunctional inhibitor/lipid-transfer protein/seed storage 2S albumin superfamily protein	2.865	8.78246e-16
Soltu.DM.01G034180	1-amino-cyclopropane-1-carboxylate synthase	2.8612	0.000235136
Soltu.DM.04G027950	Leucine-rich receptor-like protein kinase family protein	2.86044	0.000920211
Soltu.DM.09G001380	glutathione S-transferase TAU	2.85454	2.96206e-05
Soltu.DM.01G038650	SGNH hydrolase-type esterase superfamily protein	2.85193	0.0130288
Soltu.DM.01G005240	Glycosyl hydrolase superfamily protein	2.83848	0.00131285
Soltu.DM.08G022720	hypothetical protein	2.83331	0.00609196
Soltu.DM.03G030490	late embryogenesis abundant protein-related / LEA protein-related	-2.82902	0.0442192
Soltu.DM.08G000100	Major Facilitator Superfamily with SPX (SYG1/Pho81/XPR1) domain-containing protein	-2.82776	0.00242152
Soltu.DM.01G035430	cytochrome P450, family 78, subfamily A, polypeptide	-2.82198	7.92641e-26
Soltu.DM.S002220	Glycosyl hydrolase superfamily protein	2.81053	0.00341754
Soltu.DM.10G012960	basic helix-loop-helix (bHLH) DNA-binding superfamily protein	2.80991	0.0206397
Soltu.DM.06G032500	Protein kinase superfamily protein	2.80901	7.54057e-08
Soltu.DM.12G028740	xyloglucan endotransglucosylase/hydrolase	2.80123	1.36098e-08
Soltu.DM.04G033220	CYCLIN D3;2	2.79636	2.98063e-11
Soltu.DM.10G029220	Late Embryogenesis Abundant 4-5	2.79403	1.21174e-05
Soltu.DM.10G026020	myb domain protein	2.79011	5.09551e-09
Soltu.DM.06G023790	conserved hypothetical protein	-2.78938	0.00977141
Soltu.DM.08G025480	Bifunctional inhibitor/lipid-transfer protein/seed storage 2S albumin superfamily protein	2.7879	0.000575596
Soltu.DM.03G024880	Receptor-like protein kinase-related family protein	2.78659	0.0280578
Soltu.DM.07G013630	starch synthase	-2.78528	8.38611e-06
Soltu.DM.03G003880	Peroxidase superfamily protein	2.78323	0.010584
Soltu.DM.05G006420	nitrate transporter 1:2	2.78298	2.02141e-09
Soltu.DM.12G006650	Eukaryotic aspartyl protease family protein	2.78235	6.97462e-16
Soltu.DM.02G021530	Major facilitator superfamily protein	-2.77858	0.0498083
Soltu.DM.12G000090	2-oxoglutarate (2OG) and Fe(II)-dependent oxygenase superfamily protein	2.7758	0.000750772
Soltu.DM.01G027350	Pectin lyase-like superfamily protein	2.77408	0.0302282
Soltu.DM.01G028280	Cysteine/Histidine-rich C1 domain family protein	2.77214	2.3887e-05
Soltu.DM.07G027260	hypothetical protein	2.77136	6.60871e-07
Soltu.DM.08G017830	hypothetical protein	2.77003	0.0283484
Soltu.DM.07G023410	BES1/BZR1 homolog	2.76314	3.55665e-12
Soltu.DM.03G034470	gibberellin 3-oxidase	2.75919	1.24124e-08
Soltu.DM.06G028370	SPFH/Band 7/PHB domain-containing membrane-associated protein family	-2.75367	0.00309413
Soltu.DM.01G023230	ARM repeat superfamily protein	2.75278	1.17431e-05
Soltu.DM.01G043180	F-box/RNI-like superfamily protein	2.75127	8.47234e-05
Soltu.DM.12G030170	Plant protein of unknown function (DUF641)	2.75109	0.014239
Soltu.DM.02G025480	Protein kinase superfamily protein	2.75043	0.00096004
Soltu.DM.06G020500	late embryogenesis abundant domain-containing protein / LEA domain-containing protein	2.74946	0.0462183
Soltu.DM.06G004520	Protein of unknown function (DUF3755)	2.74057	0.0360066
Soltu.DM.09G031020	UDP-Glycosyltransferase superfamily protein	2.73657	0.0247938
Soltu.DM.06G023820	Tetratricopeptide repeat (TPR)-like superfamily protein	-2.72759	0.0219622
Soltu.DM.03G004950	conserved hypothetical protein	-2.72622	0.000510341
Soltu.DM.12G001770	poly(A) polymerase	-2.72002	1.40806e-05
Soltu.DM.08G026510	Subtilase family protein	2.71631	9.02258e-05
Soltu.DM.08G023850	expansin-like B1	-2.71388	0.00768222
Soltu.DM.04G026480	hypothetical protein	2.71022	1.97885e-12
Soltu.DM.02G007600	Acyl-CoA N-acyltransferases (NAT) superfamily protein	-2.70968	6.5531e-39
Soltu.DM.05G024430	glutamate decarboxylase	2.70452	7.49984e-10
Soltu.DM.10G028070	UDP-glucosyltransferase 73B2	2.70311	0.000402449
Soltu.DM.05G007930	MLP-like protein	2.69946	1.52142e-12
Soltu.DM.06G029780	centroradialis	-2.69771	0.0350435
Soltu.DM.04G008330	conserved hypothetical protein	2.69218	0.00567889
Soltu.DM.04G026420	extensin	2.69074	1.87386e-14
Soltu.DM.09G024270	amine oxidase	2.68662	0.00425253
Soltu.DM.05G027120	PDI-like 1-1	2.6803	0.000555628
Soltu.DM.05G025150	Histone superfamily protein	2.67817	8.84199e-14
Soltu.DM.01G024730	beta-xylosidase	2.67576	1.12497e-08
Soltu.DM.03G016520	Peroxidase superfamily protein	2.67303	3.3129e-09
Soltu.DM.07G015220	nudix hydrolase homolog	2.67219	0.000247022
Soltu.DM.04G027110	nodulin MtN21 /EamA-like transporter family protein	2.66712	0.0463865
Soltu.DM.04G030330	hypothetical protein	2.66688	7.19481e-05
Soltu.DM.08G026640	Subtilase family protein	-2.6644	1.04038e-08
Soltu.DM.05G019270	cytochrome p450 78a9	2.66272	0.0071901
Soltu.DM.06G034230	NAC domain containing protein	-2.66038	0.00149629
Soltu.DM.12G014160	Squamosa promoter-binding protein-like (SBP domain) transcription factor family protein	-2.6584	1.78564e-08
Soltu.DM.04G028820	hypothetical protein	-2.65672	4.06122e-07
Soltu.DM.01G044300	Peroxidase superfamily protein	2.65555	1.57663e-14
Soltu.DM.02G018060	Protein of unknown function (DUF_B2219) domain containing protein	2.65317	3.83945e-06
Soltu.DM.11G005660	UDP-Glycosyltransferase superfamily protein	-2.65081	0.0476147
Soltu.DM.12G009550	Cytochrome P450 superfamily protein	2.64938	1.67239e-05
Soltu.DM.01G023050	Plant basic secretory protein (BSP) family protein	2.6492	2.37535e-11
Soltu.DM.06G020180	D-isomer specific 2-hydroxyacid dehydrogenase family protein	2.64349	0.0442947
Soltu.DM.04G027090	nodulin MtN21 /EamA-like transporter family protein	-2.6415	5.72315e-05
Soltu.DM.04G030290	Cupredoxin superfamily protein	2.64118	1.90901e-08
Soltu.DM.10G012930	Phototropic-responsive NPH3 family protein	2.63755	0.00260558
Soltu.DM.05G006960	germin-like protein	2.63709	0.0032039
Soltu.DM.04G029620	conserved hypothetical protein	-2.63503	8.41688e-14
Soltu.DM.03G030930	Acyl-CoA N-acyltransferases (NAT) superfamily protein	2.63118	0.00336632
Soltu.DM.07G012720	aleurain-like protease	-2.62919	3.78725e-08
Soltu.DM.05G022160	metacaspase	-2.62487	1.05291e-09
Soltu.DM.06G025000	Bifunctional inhibitor/lipid-transfer protein/seed storage 2S albumin superfamily protein	2.62154	9.38901e-09
Soltu.DM.12G003310	auxin-induced protein	2.62026	2.94756e-05
Soltu.DM.S002200	Glycosyl hydrolase superfamily protein	2.62014	9.04933e-05
Soltu.DM.07G023220	RING/FYVE/PHD zinc finger superfamily protein	2.6191	3.32672e-10
Soltu.DM.09G026160	UDP-Glycosyltransferase superfamily protein	2.61285	0.00164368
Soltu.DM.06G027950	homolog of Medicago truncatula MTN3	-2.60864	5.68866e-14
Soltu.DM.06G026620	Dof-type zinc finger DNA-binding family protein	2.60772	4.41535e-07
Soltu.DM.10G019700	Plant invertase/pectin methylesterase inhibitor superfamily protein	2.60158	4.69672e-07
Soltu.DM.02G005890	Chalcone-flavanone isomerase family protein	2.59338	0.0335449
Soltu.DM.02G005390	basic chitinase	2.59155	6.98369e-08
Soltu.DM.03G030760	blue-copper-binding protein	2.59075	1.0999e-07
Soltu.DM.05G024470	hypothetical protein	2.59073	0.0175121
Soltu.DM.05G004270	Zinc finger C-x8-C-x5-C-x3-H type family protein	2.59041	0.0184687
Soltu.DM.11G011520	Peroxidase superfamily protein	2.58975	0.0387544
Soltu.DM.11G004580	Protein of unknown function (DUF1635)	2.58903	6.82386e-14
Soltu.DM.01G024190	Eukaryotic aspartyl protease family protein	2.58897	8.69535e-06
Soltu.DM.06G008220	hypothetical protein	2.58783	0.0448668
Soltu.DM.05G006070	HVA22 homologue C	2.5868	0.00368846
Soltu.DM.09G028720	pleiotropic drug resistance	2.58479	0.0017292
Soltu.DM.02G030170	Methylenetetrahydrofolate reductase family protein	-2.58249	0.0311566
Soltu.DM.09G007030	basic pathogenesis-related protein	2.57654	1.13122e-05
Soltu.DM.12G012040	Calmodulin binding protein-like	2.57466	0.0178672
Soltu.DM.01G031820	arginase	-2.57265	1.56702e-08
Soltu.DM.01G031830	nitrate transporter 1.5	2.56883	0.00393873
Soltu.DM.05G010020	GDSL-like Lipase/Acylhydrolase superfamily protein	2.56733	0.000137359
Soltu.DM.09G010080	SOS3-interacting protein	2.56535	0.0346885
Soltu.DM.03G033470	B-S glucosidase	2.56509	2.76154e-13
Soltu.DM.06G028180	Transducin family protein / WD-40 repeat family protein	2.56436	8.80466e-07
Soltu.DM.11G000310	conserved hypothetical protein	2.56236	0.000176825
Soltu.DM.02G013590	Protein of unknown function, DUF642	2.56196	7.04622e-19
Soltu.DM.02G016740	alpha/beta-Hydrolases superfamily protein	-2.55999	8.22617e-07
Soltu.DM.06G004050	SCARECROW-like	-2.55947	7.27282e-06
Soltu.DM.02G026440	ATP synthase alpha/beta family protein	2.55931	5.11833e-05
Soltu.DM.06G002220	Phototropic-responsive NPH3 family protein	2.55855	5.85349e-10
Soltu.DM.01G007170	PAR1 protein	2.54534	1.56343e-06
Soltu.DM.03G032450	Integrase-type DNA-binding superfamily protein	2.54508	3.92453e-05
Soltu.DM.05G002320	hypothetical protein	2.54355	2.3887e-05
Soltu.DM.10G025370	NDR1/HIN1-like	2.54311	3.31924e-07
Soltu.DM.04G006850	Protein of unknown function (DUF640)	-2.54273	5.92446e-05
Soltu.DM.07G012600	Putative membrane lipoprotein	2.53862	1.98342e-05
Soltu.DM.09G024540	C-8 sterol isomerases	2.53456	0.0070866
Soltu.DM.09G004070	conserved hypothetical protein	2.53368	1.67827e-40
Soltu.DM.12G029610	protochlorophyllide oxidoreductase B	2.53307	0.00245042
Soltu.DM.06G027610	conserved hypothetical protein	-2.53212	1.82007e-12
Soltu.DM.10G027810	response regulator	2.53019	5.44771e-12
Soltu.DM.06G025430	K-box region and MADS-box transcription factor family protein	2.52958	3.96069e-09
Soltu.DM.02G012160	zinc transporter 10 precursor	2.52704	0.0158587
Soltu.DM.06G002400	DUF2488 domain containing protein	2.52521	1.86647e-08
Soltu.DM.04G006690	hypothetical protein	2.5244	5.14972e-05
Soltu.DM.06G005290	Dof-type zinc finger DNA-binding family protein	2.51922	0.0357236
Soltu.DM.10G020250	subtilase family protein	-2.51898	3.24112e-07
Soltu.DM.01G038880	PLAT/LH2 domain-containing lipoxygenase family protein	-2.51051	0.0416506
Soltu.DM.09G029880	terpene synthase	2.50757	0.0133394
Soltu.DM.09G029770	terpene synthase	2.50639	0.0140044
Soltu.DM.12G001340	nodulin MtN21 /EamA-like transporter family protein	2.50068	0.0037708
Soltu.DM.12G008400	glycosyl hydrolase 9C2	2.49885	0.00015523
Soltu.DM.01G046770	Auxin-responsive GH3 family protein	2.49759	0.00560146
Soltu.DM.10G005310	cytochrome P450, family 78, subfamily A, polypeptide	2.49618	7.29949e-06
Soltu.DM.06G015890	hypothetical protein	-2.49221	0.00293032
Soltu.DM.01G046150	conserved hypothetical protein	2.4917	0.00736786
Soltu.DM.04G010680	Protein of unknown function, DUF642	2.48996	0.0289318
Soltu.DM.04G006710	hypothetical protein	2.48844	0.00095138
Soltu.DM.05G024860	PYR1-like	2.48268	0.0101893
Soltu.DM.03G028130	UDP-Glycosyltransferase superfamily protein	2.4805	4.65459e-10
Soltu.DM.06G028090	syntaxin of plants	-2.48034	0.0256187
Soltu.DM.09G025890	Ethylene-responsive proteinase inhibitor	-2.48013	1.05742e-08
Soltu.DM.02G014700	GDSL-like Lipase/Acylhydrolase superfamily protein	2.47496	5.4947e-14
Soltu.DM.05G025220	C2H2-type zinc finger family protein	2.4731	3.72628e-05
Soltu.DM.01G027620	RING/U-box superfamily protein	-2.46944	3.24486e-06
Soltu.DM.06G030510	Pleckstrin homology (PH) and lipid-binding START domains-containing protein	2.46171	0.0376593
Soltu.DM.02G015720	Xanthine/uracil permease family protein	2.46149	1.09837e-07
Soltu.DM.09G000650	Transducin/WD40 repeat-like superfamily protein	2.45828	0.0125312
Soltu.DM.09G029830	Terpenoid cyclases/Protein prenyltransferases superfamily protein	2.44693	0.000815854
Soltu.DM.10G022900	PAR1 protein	2.44449	0.00011832
Soltu.DM.08G023130	Protein kinase superfamily protein	2.44319	2.67612e-05
Soltu.DM.05G021270	conserved hypothetical protein	2.44205	0.0005883
Soltu.DM.02G033670	Ubiquitin-like superfamily protein	2.43948	1.03113e-11
Soltu.DM.01G047090	CYCLIN D3;1	2.43636	2.0407e-05
Soltu.DM.05G019420	downstream target of AGL15	2.43507	0.0496839
Soltu.DM.01G021580	Protein of unknown function (DUF581)	-2.42885	4.13698e-13
Soltu.DM.10G018870	lipid transfer protein	2.4288	0.0233383
Soltu.DM.01G027180	topoisomerase II	2.4281	9.38901e-09
Soltu.DM.03G030750	blue-copper-binding protein	2.42588	1.7603e-12
Soltu.DM.09G022640	Histone superfamily protein	2.42556	5.5597e-10
Soltu.DM.06G034930	Histone superfamily protein	2.42396	7.01969e-15
Soltu.DM.03G006170	Transducin/WD40 repeat-like superfamily protein	2.42377	0.0421069
Soltu.DM.08G027080	cytochrome P450, family 87, subfamily A, polypeptide	2.41987	0.0379673
Soltu.DM.12G025560	Protein of unknown function (DUF1005)	2.4151	3.38611e-05
Soltu.DM.02G030540	Pollen Ole e 1 allergen and extensin family protein	2.41485	1.00504e-05
Soltu.DM.06G019440	Bifunctional inhibitor/lipid-transfer protein/seed storage 2S albumin superfamily protein	2.41244	0.0142197
Soltu.DM.02G015220	S-domain-2	2.41168	0.04597
Soltu.DM.01G006300	Glycosyl hydrolase family protein	2.41076	0.00189117
Soltu.DM.04G032290	conserved hypothetical protein	2.40885	0.00383695
Soltu.DM.S002210	Glycosyl hydrolase superfamily protein	2.40812	0.00182175
Soltu.DM.09G003580	alpha/beta-Hydrolases superfamily protein	-2.40727	8.03292e-06
Soltu.DM.08G024160	ethylene responsive element binding factor	2.40583	0.0271259
Soltu.DM.10G007030	phloem protein 2-A13	2.40559	0.0251226
Soltu.DM.04G038160	BUB1-related (BUB1: budding uninhibited by benzymidazol 1)	2.40286	8.79631e-12
Soltu.DM.11G026300	Histone superfamily protein	2.40268	1.46247e-20
Soltu.DM.09G022840	Sar8.2 family domain containing protein	2.40187	2.44367e-06
Soltu.DM.09G026460	nodulin MtN21 /EamA-like transporter family protein	-2.39609	2.47751e-10
Soltu.DM.06G019360	indole-3-acetic acid inducible	2.39399	0.0356054
Soltu.DM.10G021460	UDP-glucosyl transferase 73D1	2.39122	0.000800176
Soltu.DM.01G007940	potassium channel in Arabidopsis thaliana	2.39095	0.0078189
Soltu.DM.06G026450	DUF4228 domain containing protein	2.39008	0.00322958
Soltu.DM.06G031460	actin-12	2.38994	0.000355377
Soltu.DM.03G035300	PLAC8 family protein	2.38981	0.00503442
Soltu.DM.08G025490	Bifunctional inhibitor/lipid-transfer protein/seed storage 2S albumin superfamily protein	-2.38917	5.14833e-11
Soltu.DM.03G017950	ATP binding microtubule motor family protein	2.38901	3.82375e-05
Soltu.DM.08G001640	Acyl transferase/acyl hydrolase/lysophospholipase superfamily protein	-2.38578	0.000428577
Soltu.DM.06G028160	conserved hypothetical protein	2.38237	5.90698e-05
Soltu.DM.01G005260	beta-1,3-glucanase	2.382	1.28389e-05
Soltu.DM.05G008050	NHL domain-containing protein	2.3818	5.72315e-05
Soltu.DM.09G000820	receptor lectin kinase	2.37995	0.00785535
Soltu.DM.01G033300	downstream target of AGL15	2.37854	0.00331648
Soltu.DM.08G022050	cytochrome P450, family 71, subfamily B, polypeptide	2.37795	6.80187e-06
Soltu.DM.09G005330	DUF4079 domain containing protein	2.37718	4.10597e-07
Soltu.DM.01G039370	heat shock protein 70 (Hsp 70) family protein	2.37709	0.00047204
Soltu.DM.01G012180	Family of unknown function (DUF716)	-2.37671	4.18294e-15
Soltu.DM.06G013340	Calcium-binding EF-hand family protein	2.37543	0.00495293
Soltu.DM.11G006790	Duplicated homeodomain-like superfamily protein	-2.37342	0.024085
Soltu.DM.11G006880	Duplicated homeodomain-like superfamily protein	-2.37342	0.024085
Soltu.DM.09G003890	hypothetical protein	2.37164	0.047106
Soltu.DM.01G006440	IQ-domain	-2.37144	0.000367135
Soltu.DM.01G042290	Protein of unknown function (DUF579)	2.36778	0.000157234
Soltu.DM.09G031480	Pectin lyase-like superfamily protein	2.36773	6.15564e-08
Soltu.DM.05G023090	lipoamide dehydrogenase	2.36761	1.20237e-05
Soltu.DM.12G005910	CYCLIN D3;2	2.36726	1.14435e-05
Soltu.DM.02G019000	FAD-binding Berberine family protein	2.36588	0.000288511
Soltu.DM.04G010950	heat shock transcription factor B3	2.35961	0.0006707
Soltu.DM.11G002380	GAST1 protein homolog	2.35433	9.08499e-06
Soltu.DM.05G007480	zinc finger protein	2.35323	0.0121743
Soltu.DM.04G034490	Transmembrane amino acid transporter family protein	2.35065	2.1429e-10
Soltu.DM.09G028860	hypothetical protein	2.34918	0.000109752
Soltu.DM.09G000630	Protein of unknown function (DUF740)	2.34903	1.2352e-17
Soltu.DM.10G023230	Pathogenesis-related thaumatin superfamily protein	2.34808	0.00063059
Soltu.DM.12G017800	glutathione S-transferase TAU	-2.34805	2.90265e-06
Soltu.DM.10G026440	Cyclin family protein	2.34603	0.00204908
Soltu.DM.02G023880	Chalcone-flavanone isomerase family protein	2.34564	0.00488019
Soltu.DM.03G029200	Eukaryotic aspartyl protease family protein	2.34408	0.00302161
Soltu.DM.04G009540	hypothetical protein	-2.33941	0.048689
Soltu.DM.10G026850	homeobox from Arabidopsis thaliana	2.33803	0.000458673
Soltu.DM.09G029920	Terpenoid cyclases/Protein prenyltransferases superfamily protein	2.33739	0.0275099
Soltu.DM.04G007460	conserved hypothetical protein	2.33687	0.000136046
Soltu.DM.01G028640	Major facilitator superfamily protein	-2.33232	0.0351322
Soltu.DM.07G016590	GDSL-like Lipase/Acylhydrolase superfamily protein	2.33224	0.00706335
Soltu.DM.02G016750	alpha/beta-Hydrolases superfamily protein	-2.33125	1.124e-06
Soltu.DM.01G035490	homeobox	-2.33083	9.7758e-08
Soltu.DM.08G028360	glycosyl hydrolase 9B14	-2.32995	5.18862e-22
Soltu.DM.02G022920	Chitinase family protein	2.3298	4.94268e-06
Soltu.DM.01G039150	histone H2A	2.32758	4.83646e-18
Soltu.DM.11G021350	Stress responsive A/B Barrel Domain	2.32694	1.08701e-10
Soltu.DM.02G006150	ATP binding microtubule motor family protein	-2.32433	0.0483613
Soltu.DM.09G025140	aspartic proteinase A1	-2.32206	8.25557e-11
Soltu.DM.09G007390	Plant protein 1589 of unknown function (A_thal_3526) domain containing protein	-2.32032	2.01132e-06
Soltu.DM.10G025040	cell wall invertase	2.31857	0.000175106
Soltu.DM.03G017710	PAR1 protein	2.31568	8.91347e-05
Soltu.DM.10G004810	Histone superfamily protein	2.31147	2.17232e-09
Soltu.DM.08G027280	osmotin	2.30872	2.36736e-10
Soltu.DM.12G004670	xylem cysteine peptidase	2.30306	2.29847e-15
Soltu.DM.11G013880	Peroxidase superfamily protein	2.30052	0.0107305
Soltu.DM.09G020230	chlorophyllase	-2.30045	1.02685e-09
Soltu.DM.02G023780	Pathogenesis-related thaumatin superfamily protein	2.29692	6.85611e-05
Soltu.DM.09G001420	glutathione S-transferase TAU	2.29121	0.00159546
Soltu.DM.12G002590	hypothetical protein	2.28998	5.18762e-06
Soltu.DM.04G032500	conserved hypothetical protein	-2.28906	7.12693e-09
Soltu.DM.09G029760	terpene synthase	2.28653	0.00133224
Soltu.DM.02G011990	phloem protein 2-A10	2.28429	2.8852e-10
Soltu.DM.04G004730	high-mobility group box	2.28373	4.75209e-15
Soltu.DM.12G006840	hypothetical protein	2.27967	6.2746e-08
Soltu.DM.04G030920	P-loop containing nucleoside triphosphate hydrolases superfamily protein	2.27945	2.01378e-06
Soltu.DM.05G000500	Remorin family protein	-2.27769	2.5812e-12
Soltu.DM.07G026520	hypothetical protein	2.27613	0.000183133
Soltu.DM.03G016070	Microtubule associated protein (MAP65/ASE1) family protein	2.27612	2.61325e-05
Soltu.DM.06G031340	hypothetical protein	-2.27552	0.0229351
Soltu.DM.11G006920	cationic amino acid transporter	2.27513	3.20731e-06
Soltu.DM.02G031880	Galactose mutarotase-like superfamily protein	2.27356	1.91206e-07
Soltu.DM.10G008610	glycosyl hydrolase 9C3	2.27273	0.0459504
Soltu.DM.02G031780	lipid transfer protein	-2.26882	0.042158
Soltu.DM.01G031620	DUF4535 domain containing protein	-2.26683	0.0404359
Soltu.DM.09G004460	Leucine-rich repeat protein kinase family protein	2.26501	4.35942e-07
Soltu.DM.01G027950	Histone superfamily protein	2.26418	4.1805e-18
Soltu.DM.02G033000	conserved hypothetical protein	2.26286	0.0244643
Soltu.DM.10G029980	hypothetical protein	-2.26099	0.0106124
Soltu.DM.05G007070	response regulator	2.26072	9.78118e-20
Soltu.DM.03G032650	acyl carrier protein	2.25556	0.0207978
Soltu.DM.09G000560	Laccase/Diphenol oxidase family protein	2.2549	3.35422e-06
Soltu.DM.06G029660	Pollen Ole e 1 allergen and extensin family protein	-2.25394	0.000408523
Soltu.DM.04G027260	ABA/WDS induced protein domain containing protein	2.25358	2.95463e-08
Soltu.DM.11G026670	Protein of unknown function (DUF1635)	-2.25101	0.010685
Soltu.DM.06G024260	CBL-interacting protein kinase	-2.25	6.99973e-28
Soltu.DM.08G022540	Tetratricopeptide repeat (TPR)-like superfamily protein	-2.24872	1.95351e-06
Soltu.DM.03G035920	hypothetical protein	2.24619	0.00362885
Soltu.DM.09G029870	terpene synthase	2.24535	0.00240133
Soltu.DM.08G020930	solute:sodium symporters;urea transmembrane transporters	-2.24354	0.00667141
Soltu.DM.04G036410	Putative lysine decarboxylase family protein	-2.24181	5.91678e-27
Soltu.DM.12G026580	Integrase-type DNA-binding superfamily protein	-2.24078	0.000669394
Soltu.DM.09G021380	Protein of unknown function (DUF640)	2.23969	1.03947e-05
Soltu.DM.10G020840	myb domain protein	-2.23877	0.00336017
Soltu.DM.10G000440	gibberellin 2-oxidase	2.23807	6.22856e-08
Soltu.DM.09G023200	hypothetical protein	-2.23786	2.28773e-10
Soltu.DM.02G027770	Phototropic-responsive NPH3 family protein	2.23763	3.49233e-18
Soltu.DM.07G014030	zinc transporter 5 precursor	-2.23595	1.6374e-10
Soltu.DM.06G029140	Glycosyl hydrolase family protein	2.23351	1.20673e-09
Soltu.DM.03G032320	conserved hypothetical protein	-2.23256	7.14989e-07
Soltu.DM.04G030380	ENTH/ANTH/VHS superfamily protein	2.22898	0.000100326
Soltu.DM.01G031000	ethylene-responsive element binding factor	-2.22749	0.000326998
Soltu.DM.10G018270	cyclin-dependent kinase B1;2	2.21902	1.98425e-06
Soltu.DM.11G010780	2-oxoglutarate (2OG) and Fe(II)-dependent oxygenase superfamily protein	2.21898	0.00025702
Soltu.DM.01G044870	calmodulin	2.21822	0.00921476
Soltu.DM.01G020950	hypothetical protein	-2.21711	0.00234917
Soltu.DM.12G026000	nuclear factor Y, subunit A5	-2.21553	0.000180169
Soltu.DM.01G023430	inosine-uridine preferring nucleoside hydrolase family protein	2.2142	0.0043325
Soltu.DM.03G029150	PsbQ-like	2.21157	0.00015015
Soltu.DM.11G008180	cell wall / vacuolar inhibitor of fructosidase	2.20993	0.0285159
Soltu.DM.12G015100	eukaryotic translation initiation factor 2 gamma subunit	-2.20929	6.68668e-12
Soltu.DM.03G008210	cytochrome P450, family 71, subfamily B, polypeptide	2.20902	0.000169868
Soltu.DM.04G004900	Plant protein of unknown function (DUF247)	2.20859	0.010992
Soltu.DM.03G018410	beta-hydroxylase	-2.20746	6.73281e-07
Soltu.DM.01G023620	Adenosylmethionine decarboxylase family protein	2.2062	0.0026394
Soltu.DM.04G031330	Rhamnogalacturonate lyase family protein	-2.20583	0.00213667
Soltu.DM.12G002100	P-glycoprotein	2.20577	0.00424105
Soltu.DM.10G029860	Cyclin family protein	2.20551	0.00180981
Soltu.DM.06G016740	cytochrome P450, family 71, subfamily B, polypeptide	2.20512	0.00182663
Soltu.DM.09G018390	transmembrane kinase-like	2.20507	4.35942e-07
Soltu.DM.07G020220	conserved hypothetical protein	2.20386	5.58594e-07
Soltu.DM.11G003950	conserved hypothetical protein	2.20362	2.24278e-07
Soltu.DM.07G013810	cell wall-plasma membrane linker protein	2.20102	4.77545e-05
Soltu.DM.12G005990	Cyclin A3;1	2.20024	0.000768668
Soltu.DM.03G025840	hypothetical protein	-2.19814	5.01355e-09
Soltu.DM.02G006700	Major facilitator superfamily protein	2.197	1.11024e-06
Soltu.DM.01G040500	Protein of unknown function, DUF538	2.19616	7.54039e-08
Soltu.DM.12G023080	Receptor-like protein kinase-related family protein	2.19551	0.00452067
Soltu.DM.02G026320	Potato type II proteinase inhibitor family domain containing protein	2.19368	0.0121508
Soltu.DM.02G008570	OBF binding protein	2.19189	0.0488703
Soltu.DM.01G051210	plasma membrane intrinsic protein	2.19187	0.0254749
Soltu.DM.06G025830	Calcium-binding EF-hand family protein	2.1904	0.00824934
Soltu.DM.09G009070	ferritin	2.18931	2.27399e-05
Soltu.DM.03G000360	aspartic proteinase A1	-2.18825	5.86669e-12
Soltu.DM.03G024470	conserved hypothetical protein	-2.18677	2.71227e-05
Soltu.DM.09G027280	HAD superfamily, subfamily IIIB acid phosphatase	2.18333	9.17811e-07
Soltu.DM.01G049550	syntaxin of plants	2.17966	0.021272
Soltu.DM.03G002500	pinoid-binding protein	-2.17861	1.47655e-09
Soltu.DM.10G003960	Thioredoxin superfamily protein	2.1771	0.0163713
Soltu.DM.12G028810	hypothetical protein	2.17653	6.32933e-06
Soltu.DM.10G001520	Ankyrin repeat family protein	2.17586	1.33212e-08
Soltu.DM.03G028220	polygalacturonase	2.17516	0.000373065
Soltu.DM.07G014190	cytochrome P450, family 72, subfamily A, polypeptide	-2.17159	1.91015e-05
Soltu.DM.03G013080	Phosphoinositide-specific phospholipase C family protein	2.17052	7.77032e-06
Soltu.DM.02G030920	hydroxyproline-rich glycoprotein family protein	2.17028	0.000154583
Soltu.DM.06G023230	Mitochondrial substrate carrier family protein	-2.16949	9.55499e-52
Soltu.DM.05G022690	HXXXD-type acyl-transferase family protein	-2.16887	7.08496e-05
Soltu.DM.07G011900	calmodulin-binding family protein	2.16449	0.0047459
Soltu.DM.05G010760	DNA-binding HORMA family protein	2.16368	0.0016117
Soltu.DM.02G013300	Sec14p-like phosphatidylinositol transfer family protein	2.16292	5.09261e-07
Soltu.DM.06G031120	tonoplast intrinsic protein 1;3	2.1601	0.000800219
Soltu.DM.02G012260	cinnamyl alcohol dehydrogenase	2.15975	0.0298817
Soltu.DM.04G020890	acetyl Co-enzyme a carboxylase carboxyltransferase alpha subunit	-2.15747	0.0114
Soltu.DM.09G009290	inflorescence meristem receptor-like kinase	2.15701	4.91954e-07
Soltu.DM.10G025380	NDR1/HIN1-like	2.15397	0.000193573
Soltu.DM.11G000260	microtubule-associated proteins 70-1	2.15383	6.59162e-06
Soltu.DM.07G003120	low-molecular-weight cysteine-rich	2.15326	9.12949e-05
Soltu.DM.06G004000	ZRT/IRT-like protein	2.15325	0.000987258
Soltu.DM.10G022970	Major facilitator superfamily protein	2.1529	1.384e-07
Soltu.DM.10G023150	UDP-Glycosyltransferase superfamily protein	2.1513	1.80372e-10
Soltu.DM.08G024340	2-oxoglutarate (2OG) and Fe(II)-dependent oxygenase superfamily protein	2.14857	0.0114643
Soltu.DM.01G031960	sterol-4alpha-methyl oxidase 1-1	-2.14838	5.48171e-06
Soltu.DM.05G023730	pleiotropic drug resistance	2.14624	0.0243289
Soltu.DM.09G024260	amine oxidase	2.14471	0.000611097
Soltu.DM.04G036990	expansin	2.14363	2.37839e-06
Soltu.DM.03G029760	Protein of unknown function, DUF538	2.14284	2.7576e-05
Soltu.DM.11G001500	SAUR-like auxin-responsive protein family	2.14239	0.0373467
Soltu.DM.09G004580	VQ motif-containing protein	-2.14122	0.000182757
Soltu.DM.08G023860	expansin-like B1	2.13968	0.0116842
Soltu.DM.03G018240	detoxifying efflux carrier	2.13857	3.70907e-10
Soltu.DM.09G022920	Nodulin MtN3 family protein	-2.13838	0.0474676
Soltu.DM.01G048640	AP2/B3-like transcriptional factor family protein	2.13804	0.0425013
Soltu.DM.12G023090	Receptor-like protein kinase-related family protein	2.13793	0.00182796
Soltu.DM.09G024550	Protein of unknown function (DUF1677)	2.13612	3.52586e-12
Soltu.DM.03G020100	Nodulin MtN3 family protein	2.13599	1.34874e-06
Soltu.DM.01G002010	NAD(P)-binding Rossmann-fold superfamily protein	2.13575	5.57055e-08
Soltu.DM.01G045180	Terpenoid cyclases/Protein prenyltransferases superfamily protein	-2.1352	7.6024e-07
Soltu.DM.05G025140	Histone superfamily protein	2.13417	2.65139e-11
Soltu.DM.02G028510	Tetratricopeptide repeat (TPR)-like superfamily protein	-2.13006	0.0179914
Soltu.DM.07G019140	conserved hypothetical protein	2.12937	0.00100229
Soltu.DM.09G020170	NIMA-related serine/threonine kinase	2.12728	1.90031e-05
Soltu.DM.08G018950	Bifunctional inhibitor/lipid-transfer protein/seed storage 2S albumin superfamily protein	2.12403	7.713e-06
Soltu.DM.03G003770	Lactoylglutathione lyase / glyoxalase I family protein	-2.12143	2.95463e-08
Soltu.DM.03G013150	basic helix-loop-helix (bHLH) DNA-binding superfamily protein	2.12048	0.00211762
Soltu.DM.05G022340	Peroxidase superfamily protein	2.11857	0.000685742
Soltu.DM.04G011700	N-acetyltransferases;N-acetyltransferases	2.11793	0.000366201
Soltu.DM.07G027890	conserved hypothetical protein	2.11762	5.90698e-05
Soltu.DM.01G028160	Histone superfamily protein	2.11686	3.94435e-06
Soltu.DM.07G026920	Kinesin motor family protein	2.11602	0.000390824
Soltu.DM.10G003750	Protein of unknown function (DUF640)	-2.11372	0.0372201
Soltu.DM.07G016090	Auxin-responsive family protein	2.11284	7.72089e-08
Soltu.DM.10G030320	zinc induced facilitator	-2.11161	0.0142584
Soltu.DM.09G009220	wall-associated kinase	2.11153	0.0222027
Soltu.DM.11G016790	osmotin	2.11085	5.00142e-07
Soltu.DM.11G019270	ubiquitin-conjugating enzyme	2.10979	8.90834e-06
Soltu.DM.05G008430	Plant protein of unknown function (DUF936)	2.10864	0.000507111
Soltu.DM.03G029210	RPA70-kDa subunit B	2.10781	1.02969e-10
Soltu.DM.06G014770	syntaxin of plants	2.10591	0.0017426
Soltu.DM.08G013810	gamma vacuolar processing enzyme	-2.10579	4.65444e-06
Soltu.DM.03G033150	Pathogenesis-related thaumatin superfamily protein	2.10552	0.00120995
Soltu.DM.02G020270	SKU5 similar	2.10354	3.81511e-09
Soltu.DM.05G005060	ribonuclease	2.10332	3.3893e-12
Soltu.DM.01G025090	phosphate	-2.10191	0.00885883
Soltu.DM.02G007350	beta HLH protein	2.0999	0.0212231
Soltu.DM.11G023290	GTP binding Elongation factor Tu family protein	-2.09938	4.02838e-18
Soltu.DM.02G027180	Epidermal patterning factor proteins domain containing protein	2.09665	0.0286368
Soltu.DM.12G022790	targeting protein for XKLP2	2.09558	0.0275023
Soltu.DM.04G037640	CYCLIN B2;4	2.09536	5.0731e-05
Soltu.DM.12G001970	Protein kinase superfamily protein	2.09529	9.41237e-12
Soltu.DM.02G012670	SNF7 family protein	2.09421	0.000906573
Soltu.DM.05G012130	WRKY DNA-binding protein	2.09172	0.00181705
Soltu.DM.08G022950	NAC domain containing protein	2.09105	0.00358903
Soltu.DM.09G017110	Oxidoreductase, zinc-binding dehydrogenase family protein	2.08788	0.00341554
Soltu.DM.12G027050	Sar8.2 family domain containing protein	2.08643	1.5224e-08
Soltu.DM.12G005980	Cyclin A3;1	2.08603	1.81826e-17
Soltu.DM.11G026530	C2H2 and C2HC zinc fingers superfamily protein	2.08576	0.0116497
Soltu.DM.07G014750	NAC domain containing protein	2.0849	0.000355377
Soltu.DM.10G015110	Family of unknown function (DUF716)	-2.08374	1.07111e-41
Soltu.DM.01G049490	cryptochrome-interacting basic-helix-loop-helix	2.0836	7.01408e-06
Soltu.DM.03G000070	Myzus persicae-induced lipase	2.08354	0.0237239
Soltu.DM.08G002870	G-protein gamma subunit	2.0833	0.0227525
Soltu.DM.03G002490	Peroxidase superfamily protein	2.08169	0.000212033
Soltu.DM.01G036730	hypothetical protein	2.08145	0.00260636
Soltu.DM.01G040720	Pectin lyase-like superfamily protein	2.08135	4.4925e-08
Soltu.DM.08G004310	IQ-domain	2.08058	0.0225235
Soltu.DM.04G007800	hypothetical protein	2.08027	8.95894e-10
Soltu.DM.11G007960	ARM repeat superfamily protein	2.08022	0.00138388
Soltu.DM.02G025270	Sulfite exporter TauE/SafE family protein	-2.07827	1.50673e-15
Soltu.DM.02G013470	gibberellin 2-oxidase	-2.07754	0.00397099
Soltu.DM.02G024260	Lactoylglutathione lyase / glyoxalase I family protein	-2.07742	1.65948e-12
Soltu.DM.04G008730	hypothetical protein	2.07711	0.0167207
Soltu.DM.11G021810	conserved hypothetical protein	2.07702	2.84492e-07
Soltu.DM.08G022420	Eukaryotic aspartyl protease family protein	-2.0769	0.000213154
Soltu.DM.05G024490	Immunoglobulin E-set superfamily protein	2.07635	0.000630954
Soltu.DM.10G021030	chloroplast RNA-binding protein	2.07629	3.92002e-09
Soltu.DM.10G024830	Duplicated homeodomain-like superfamily protein	2.07618	0.000626269
Soltu.DM.01G047920	Cupredoxin superfamily protein	2.07607	0.0319321
Soltu.DM.01G044620	white-brown complex homolog protein	2.07524	2.13495e-14
Soltu.DM.03G024680	cytochrome P450, family 94, subfamily B, polypeptide	-2.07278	0.00793066
Soltu.DM.02G004650	Late embryogenesis abundant (LEA) hydroxyproline-rich glycoprotein family	2.0711	0.00130418
Soltu.DM.05G026290	Flavin containing amine oxidoreductase family protein	-2.06973	0.000779642
Soltu.DM.09G003050	SAUR-like auxin-responsive protein family	2.06918	0.000950536
Soltu.DM.07G001780	Ribonuclease T2 family protein	-2.06859	0.00153111
Soltu.DM.11G026270	Glycosyl hydrolases family 18 domain containing protein	2.06844	2.44608e-06
Soltu.DM.03G033630	Bifunctional inhibitor/lipid-transfer protein/seed storage 2S albumin superfamily protein	2.06739	5.65175e-11
Soltu.DM.10G021940	NAD(P)-binding Rossmann-fold superfamily protein	2.0668	0.00183412
Soltu.DM.06G003170	cation exchanger	-2.06573	7.11217e-17
Soltu.DM.05G019050	phosphomannomutase	2.06543	5.77078e-12
Soltu.DM.11G026580	methyl-CPG-binding domain	-2.06323	0.00197784
Soltu.DM.04G034840	thaumatin-like protein	2.0631	0.0105358
Soltu.DM.10G018820	lipid transfer protein	2.06221	0.00106701
Soltu.DM.10G027350	UDP-glycosyltransferase 73B4	2.06128	0.000654945
Soltu.DM.09G023860	cellulose synthase-like D5	2.06127	3.12135e-05
Soltu.DM.12G002500	xyloglucan endotransglucosylase/hydrolase	2.06005	0.00864168
Soltu.DM.03G004280	ovate family protein	2.05951	0.00236568
Soltu.DM.11G026280	Histone superfamily protein	2.05872	5.0401e-15
Soltu.DM.10G011320	myb domain protein	2.05758	0.0382487
Soltu.DM.02G031800	Tubulin/FtsZ family protein	2.05622	1.0999e-07
Soltu.DM.08G005680	cytochrome P450, family 76, subfamily C, polypeptide	2.0549	0.00764681
Soltu.DM.04G008270	DHHC-type zinc finger family protein	2.05485	1.30819e-06
Soltu.DM.07G014920	conserved hypothetical protein	-2.0532	4.74695e-06
Soltu.DM.01G036140	HSP20-like chaperones superfamily protein	-2.05217	0.00307281
Soltu.DM.12G020420	plant intracellular ras group-related LRR	2.05184	0.012466
Soltu.DM.09G021350	NAC domain containing protein	-2.05162	0.000689641
Soltu.DM.06G006310	Protein of unknown function (DUF707)	2.05097	0.00826208
Soltu.DM.05G022080	ethylene responsive element binding factor	-2.05028	2.78296e-11
Soltu.DM.01G027400	nuclear factor Y, subunit A1	-2.05002	3.24909e-06
Soltu.DM.06G000470	Protein of unknown function, DUF538	-2.04311	5.6798e-13
Soltu.DM.09G021750	Pollen Ole e 1 allergen and extensin family protein	-2.04295	5.94911e-07
Soltu.DM.02G033060	Glycosyl hydrolase superfamily protein	2.04275	2.15648e-11
Soltu.DM.02G020620	KNOX/ELK homeobox transcription factor	-2.03951	2.05869e-13
Soltu.DM.12G010540	Regulator of Vps4 activity in the MVB pathway protein	2.03897	0.0434865
Soltu.DM.03G031440	SPFH/Band 7/PHB domain-containing membrane-associated protein family	-2.03839	3.12227e-13
Soltu.DM.01G025570	Histone superfamily protein	2.03775	4.19389e-16
Soltu.DM.10G025540	MD-2-related lipid recognition domain-containing protein / ML domain-containing protein	2.03734	0.00319875
Soltu.DM.03G000560	HR-like lesion-inducing protein-related	2.03678	7.61332e-14
Soltu.DM.01G038890	lipoxygenase	-2.036	2.81705e-06
Soltu.DM.03G003950	cytochrome BC1 synthesis	2.03562	0.00183315
Soltu.DM.03G010350	ARM repeat superfamily protein	2.03551	6.92394e-06
Soltu.DM.01G032720	AGAMOUS-like	2.03442	3.06656e-06
Soltu.DM.06G030230	serine carboxypeptidase-like	2.03325	6.11385e-12
Soltu.DM.08G012380	S-adenosyl-L-methionine-dependent methyltransferases superfamily protein	2.0331	1.49069e-09
Soltu.DM.06G026320	Protein of unknown function, DUF593	-2.03308	0.00012576
Soltu.DM.06G001380	NAC domain containing protein	-2.03261	0.000315925
Soltu.DM.04G012220	Glutaredoxin family protein	-2.0326	4.05839e-05
Soltu.DM.07G001160	heptahelical transmembrane protein2	-2.0322	8.08458e-08
Soltu.DM.04G010600	Glycosyl hydrolase family protein	2.03137	8.88899e-10
Soltu.DM.02G011540	Cysteine/Histidine-rich C1 domain family protein	2.03134	0.00393353
Soltu.DM.05G004440	ASF1 like histone chaperone	2.03013	0.00021777
Soltu.DM.01G035080	O-acyltransferase (WSD1-like) family protein	-2.03001	9.30602e-13
Soltu.DM.08G019760	Major facilitator superfamily protein	2.02971	8.36976e-05
Soltu.DM.04G001710	Putative late blight resistance protein homolog R1A-3	2.02867	3.87145e-05
Soltu.DM.05G002380	Protein of unknown function, DUF617	2.02728	1.61688e-07
Soltu.DM.09G016430	stomagen	2.02428	0.0019338
Soltu.DM.01G002660	chloroplast RNA-binding protein	2.02425	5.82144e-07
Soltu.DM.10G000230	RING/U-box superfamily protein	-2.02081	1.89474e-06
Soltu.DM.02G033770	conserved hypothetical protein	-2.02077	2.93366e-07
Soltu.DM.12G004270	BREVIS RADIX-like	2.02077	0.00275693
Soltu.DM.06G031950	tubulin beta	2.01988	4.96362e-09
Soltu.DM.12G003330	MLP-like protein	2.0184	0.0392426
Soltu.DM.05G019240	Plant invertase/pectin methylesterase inhibitor superfamily	2.01753	1.2123e-13
Soltu.DM.12G016810	beta-1,4-N-acetylglucosaminyltransferase family protein	2.01537	6.98457e-16
Soltu.DM.03G026700	conserved hypothetical protein	-2.01526	2.19663e-08
Soltu.DM.02G012190	iron-regulated transporter	2.01487	0.0010195
Soltu.DM.05G021350	white-brown complex homolog protein	2.01479	0.0009693
Soltu.DM.02G002090	Major facilitator superfamily protein	2.01362	0.000554471
Soltu.DM.09G025790	winged-helix DNA-binding transcription factor family protein	2.01291	5.67167e-16
Soltu.DM.01G008310	beta glucosidase	2.01274	2.05114e-07
Soltu.DM.10G013380	SWIB/MDM2 domain superfamily protein	2.01254	2.98417e-10
Soltu.DM.07G000980	FAD/NAD(P)-binding oxidoreductase family protein	2.01147	3.35478e-10
Soltu.DM.01G048230	phragmoplast orienting kinesin	2.00921	8.03301e-07
Soltu.DM.12G003420	Toll-Interleukin-Resistance (TIR) domain-containing protein	-2.00907	2.02749e-13
Soltu.DM.03G032700	Zinc-finger domain of monoamine-oxidase A repressor R1	2.00856	0.0339891
Soltu.DM.08G002080	Zinc finger protein	-2.00788	7.29068e-07
Soltu.DM.09G023650	Plant invertase/pectin methylesterase inhibitor superfamily	2.00632	0.00262764
Soltu.DM.02G033320	conserved hypothetical protein	2.00514	0.0039456
Soltu.DM.07G028010	P-loop containing nucleoside triphosphate hydrolases superfamily protein	-2.00399	2.50659e-07
Soltu.DM.01G049200	conserved hypothetical protein	2.00267	0.000369721
Soltu.DM.01G037870	chitin elicitor receptor kinase	1.99975	4.60127e-06
Soltu.DM.07G028440	hydroxymethylbilane synthase	1.99773	7.75038e-09
Soltu.DM.03G023900	beta-galactosidase	1.99694	4.65332e-07
Soltu.DM.06G012620	Plant invertase/pectin methylesterase inhibitor superfamily protein	1.99678	8.3769e-12
Soltu.DM.06G032210	EF-TU receptor	1.99668	0.0160934
Soltu.DM.09G030740	conserved hypothetical protein	-1.99577	0.000957693
Soltu.DM.06G024590	calnexin	1.99519	1.01005e-05

## Sheet: S9
Table S9. Differentially expressed genes (DEGs) in the leaf "response to 2,4-D (Strep)." A total of 429 DEGs were identified via DESeq2 utilizing read pair counts by gene, with an adjusted p-value cutoff of < 0.05 and a |log2(fold-change)| cut-off of 2.0. Upregulated genes (n = 231) are highlighted in green and downregulated (n = 198) genes are highlighted in red.
gene ID	gene function	log2FC	adj. p-value
Soltu.DM.01G034340	chitinase A	7.86943	2.09488e-05
Soltu.DM.04G008340	conserved hypothetical protein	7.49125	7.66252e-05
Soltu.DM.08G027300	osmotin	7.32637	0.00020579
Soltu.DM.04G008330	conserved hypothetical protein	7.27802	0.00113274
Soltu.DM.04G027640	Peroxidase superfamily protein	6.63172	0.0125551
Soltu.DM.08G015940	NB-ARC domain-containing disease resistance protein	-6.5464	0.0161034
Soltu.DM.12G006790	AGAMOUS-like	-6.44252	1.07974e-06
Soltu.DM.01G014340	SRP72 RNA-binding domain	6.37615	0.00592412
Soltu.DM.09G027710	MLP-like protein	6.37036	0.00820406
Soltu.DM.08G000200	Subtilase family protein	6.34583	0.00340917
Soltu.DM.02G007770	Auxin-responsive GH3 family protein	6.25762	0.000815897
Soltu.DM.11G004040	PEBP (phosphatidylethanolamine-binding protein) family protein	6.20837	0.000699263
Soltu.DM.02G016120	Protein of unknown function, DUF538	-6.17441	1.90094e-11
Soltu.DM.06G016420	terpene synthase	6.1031	0.0139206
Soltu.DM.03G023130	Protein kinase superfamily protein	6.0606	0.00653917
Soltu.DM.05G011490	P-loop containing nucleoside triphosphate hydrolases superfamily protein	-6.03323	3.13071e-10
Soltu.DM.04G028820	hypothetical protein	-5.96899	1.88268e-23
Soltu.DM.05G025580	myb domain protein	5.94324	0.0173344
Soltu.DM.01G045900	pathogenesis-related gene	5.94067	0.0215906
Soltu.DM.02G007760	Auxin-responsive GH3 family protein	5.93285	0.00971297
Soltu.DM.02G028070	Auxin-responsive GH3 family protein	5.84783	2.84746e-05
Soltu.DM.06G032430	pyruvate decarboxylase-2	-5.82188	3.02577e-05
Soltu.DM.04G016290	hypothetical protein	-5.79459	0.0275716
Soltu.DM.07G013270	flavin-dependent monooxygenase	5.74782	0.039469
Soltu.DM.06G024040	Integrase-type DNA-binding superfamily protein	5.73037	0.00509311
Soltu.DM.12G011650	O-Glycosyl hydrolases family 17 protein	5.72663	0.00966112
Soltu.DM.01G034350	chitinase A	5.71773	0.00338435
Soltu.DM.12G007210	RING/U-box superfamily protein	-5.65886	8.36214e-11
Soltu.DM.12G025870	cytokinin oxidase	5.54595	0.0209924
Soltu.DM.06G015070	Bifunctional inhibitor/lipid-transfer protein/seed storage 2S albumin superfamily protein	5.43388	0.0283114
Soltu.DM.08G014610	HPT phosphotransmitter	5.39895	4.8934e-11
Soltu.DM.04G026480	hypothetical protein	5.38444	6.67362e-24
Soltu.DM.04G010680	Protein of unknown function, DUF642	5.38355	0.0473483
Soltu.DM.04G011890	hypothetical protein	-5.36485	0.00139097
Soltu.DM.05G024280	Disease resistance protein (CC-NBS-LRR class) family	5.26767	0.0233482
Soltu.DM.06G006590	xyloglucan endotransglucosylase/hydrolase	5.25195	0.0419176
Soltu.DM.02G012300	ARGONAUTE	-5.16971	1.66255e-11
Soltu.DM.11G007680	gamete expressed protein	-5.16341	8.86353e-15
Soltu.DM.09G024580	Acyl-CoA N-acyltransferases (NAT) superfamily protein	-5.12025	0.0201548
Soltu.DM.04G026420	extensin	5.11939	1.89021e-14
Soltu.DM.03G016730	dehydration response element B1A	-5.04657	0.0457318
Soltu.DM.02G032190	P-loop containing nucleoside triphosphate hydrolases superfamily protein	-5.00208	4.98396e-10
Soltu.DM.09G015240	Protein of unknown function (DUF707)	-4.9518	4.62088e-19
Soltu.DM.06G004000	ZRT/IRT-like protein	4.94921	0.00232686
Soltu.DM.01G038990	cyclin family	4.94703	0.04847
Soltu.DM.04G028320	laccase	4.93476	0.0365609
Soltu.DM.10G025410	hypothetical protein	-4.90374	1.14092e-09
Soltu.DM.03G030680	Integrase-type DNA-binding superfamily protein	-4.87662	4.62616e-18
Soltu.DM.04G031270	Cox19-like CHCH family protein	-4.87398	0.00629247
Soltu.DM.07G015220	nudix hydrolase homolog	4.86818	0.0453302
Soltu.DM.08G002870	G-protein gamma subunit	4.85819	0.0461388
Soltu.DM.03G018030	Peroxidase superfamily protein	4.85791	2.51029e-16
Soltu.DM.06G018780	UDP-glycosyltransferase 73B4	4.8437	0.0491361
Soltu.DM.04G001000	Polyketide cyclase/dehydrase and lipid transport superfamily protein	4.8149	0.0405515
Soltu.DM.02G033320	conserved hypothetical protein	4.77503	0.0424272
Soltu.DM.07G015210	nudix hydrolase homolog	4.7737	2.69856e-07
Soltu.DM.04G026440	hypothetical protein	4.72163	1.97906e-06
Soltu.DM.10G019280	DRE-binding protein 2A	-4.69468	0.00295712
Soltu.DM.03G032450	Integrase-type DNA-binding superfamily protein	4.66904	0.03792
Soltu.DM.09G025920	Serine protease inhibitor, potato inhibitor I-type family protein	-4.64106	2.06468e-09
Soltu.DM.11G021600	fatty acid reductase	4.57912	0.0385542
Soltu.DM.06G033470	Protein of unknown function (DUF506)	-4.57324	0.00104809
Soltu.DM.12G015100	eukaryotic translation initiation factor 2 gamma subunit	-4.56754	6.72892e-33
Soltu.DM.07G012600	Putative membrane lipoprotein	4.55246	0.0435931
Soltu.DM.10G027350	UDP-glycosyltransferase 73B4	4.4928	5.56652e-05
Soltu.DM.05G005060	ribonuclease	4.49016	5.47538e-11
Soltu.DM.01G041040	terpene synthase	4.4804	0.0474513
Soltu.DM.09G027720	MLP-like protein	4.44536	1.11946e-05
Soltu.DM.09G022130	cytochrome P450, family 71, subfamily B, polypeptide	-4.43752	0.0207672
Soltu.DM.08G018940	ARM repeat superfamily protein	-4.41967	0.0438588
Soltu.DM.09G023660	Plant invertase/pectin methylesterase inhibitor superfamily	4.37757	0.0140043
Soltu.DM.04G021200	myb domain protein	-4.34925	0.0437781
Soltu.DM.01G022860	Peroxidase superfamily protein	-4.33551	0.00560542
Soltu.DM.02G010630	conserved hypothetical protein	-4.32264	3.0109e-07
Soltu.DM.03G018690	Kunitz family trypsin and protease inhibitor protein	4.29763	4.32975e-06
Soltu.DM.01G005210	beta-1,3-glucanase	4.23012	0.0306543
Soltu.DM.04G026390	hypothetical protein	4.21462	6.33407e-12
Soltu.DM.05G026370	PEBP (phosphatidylethanolamine-binding protein) family protein	4.20374	5.64748e-12
Soltu.DM.04G027470	Cytochrome P450 superfamily protein	4.202	0.00629723
Soltu.DM.05G002270	hypothetical protein	4.16339	0.000318941
Soltu.DM.02G006200	Dehydrin domain containing protein	4.15904	0.0175114
Soltu.DM.06G034100	Flavin-binding monooxygenase family protein	4.13136	0.0258343
Soltu.DM.11G004050	PEBP (phosphatidylethanolamine-binding protein) family protein	4.05848	4.21362e-16
Soltu.DM.09G007060	basic pathogenesis-related protein	4.04139	3.89523e-07
Soltu.DM.02G013200	FAD-binding Berberine family protein	4.0218	0.0228813
Soltu.DM.02G022960	basic chitinase	4.01319	3.46373e-09
Soltu.DM.08G019300	Protein of unknown function (DUF_B2219) domain containing protein	3.98292	0.0306853
Soltu.DM.08G001640	Acyl transferase/acyl hydrolase/lysophospholipase superfamily protein	-3.96988	3.28272e-06
Soltu.DM.07G011740	basic helix-loop-helix (bHLH) DNA-binding family protein	-3.96907	0.00170242
Soltu.DM.02G010660	zinc finger (C3HC4-type RING finger) family protein	-3.9487	8.32222e-07
Soltu.DM.03G003580	regulatory particle non-ATPase	-3.9268	7.94512e-19
Soltu.DM.02G023430	Peroxidase superfamily protein	3.90571	2.07283e-06
Soltu.DM.06G028160	conserved hypothetical protein	3.90493	0.00149521
Soltu.DM.06G028370	SPFH/Band 7/PHB domain-containing membrane-associated protein family	-3.84977	0.00118475
Soltu.DM.10G019290	hypothetical protein	-3.82647	1.96397e-05
Soltu.DM.11G023770	HPT phosphotransmitter	3.80347	2.86374e-09
Soltu.DM.11G015550	cellulase	3.79083	0.00030693
Soltu.DM.01G036730	hypothetical protein	3.76876	0.0140737
Soltu.DM.09G009900	Peroxidase superfamily protein	3.7678	7.11e-05
Soltu.DM.05G018810	Peroxidase superfamily protein	-3.75953	4.66923e-05
Soltu.DM.01G031370	squamosa promoter binding protein-like	-3.75703	0.01861
Soltu.DM.09G028860	hypothetical protein	3.74848	1.00199e-05
Soltu.DM.10G017220	like AUXIN RESISTANT	3.7424	0.00176535
Soltu.DM.08G023850	expansin-like B1	-3.73347	0.0154032
Soltu.DM.01G046770	Auxin-responsive GH3 family protein	3.73306	0.0389319
Soltu.DM.03G034580	HCO3- transporter family	-3.71676	8.04862e-09
Soltu.DM.02G017000	NAC domain containing protein	-3.70394	5.66618e-25
Soltu.DM.06G002220	Phototropic-responsive NPH3 family protein	3.6938	9.31254e-05
Soltu.DM.04G010950	heat shock transcription factor B3	3.67503	0.0175601
Soltu.DM.01G023230	ARM repeat superfamily protein	3.64555	0.0352001
Soltu.DM.09G002900	cell wall invertase	3.64542	0.0474513
Soltu.DM.07G012720	aleurain-like protease	-3.64444	2.12889e-09
Soltu.DM.06G025430	K-box region and MADS-box transcription factor family protein	3.6439	1.69858e-08
Soltu.DM.10G005280	Basic helix-loop-helix (bHLH) DNA-binding family protein	-3.63585	0.000767694
Soltu.DM.12G017800	glutathione S-transferase TAU	-3.63196	9.07366e-09
Soltu.DM.07G013360	sucrose synthase	3.61574	1.31881e-18
Soltu.DM.01G024120	Eukaryotic aspartyl protease family protein	3.61005	0.048068
Soltu.DM.01G000500	DYNAMIN-like 1C	3.6049	0.00882175
Soltu.DM.04G027650	Peroxidase superfamily protein	3.59397	1.8603e-05
Soltu.DM.07G026920	Kinesin motor family protein	3.58106	0.00414876
Soltu.DM.12G020520	GDSL-like Lipase/Acylhydrolase superfamily protein	3.56787	1.28572e-05
Soltu.DM.02G023510	farnesylated protein	-3.56454	0.0333426
Soltu.DM.09G026160	UDP-Glycosyltransferase superfamily protein	3.56374	0.00815392
Soltu.DM.09G024270	amine oxidase	3.55153	0.0132944
Soltu.DM.04G028760	hypothetical protein	-3.54054	8.92368e-05
Soltu.DM.10G026020	myb domain protein	3.53366	0.00180555
Soltu.DM.01G046780	Auxin-responsive GH3 family protein	-3.5325	1.52097e-11
Soltu.DM.03G033350	Glycosyltransferase family 61 protein	-3.53082	0.00643756
Soltu.DM.05G022340	Peroxidase superfamily protein	3.50328	3.59777e-05
Soltu.DM.01G006960	conserved hypothetical protein	-3.49526	6.72892e-33
Soltu.DM.03G005510	Phototropic-responsive NPH3 family protein	3.49117	6.29595e-40
Soltu.DM.02G027330	Integrase-type DNA-binding superfamily protein	3.47977	0.0177029
Soltu.DM.05G019730	chitinase A	3.47359	2.7493e-07
Soltu.DM.06G025730	Leucine-rich repeat protein kinase family protein	-3.4641	0.00872244
Soltu.DM.08G027240	osmotin	3.45978	3.73584e-10
Soltu.DM.07G019710	expansin B3	3.44941	0.00163303
Soltu.DM.03G012060	conserved hypothetical protein	-3.43908	5.26813e-07
Soltu.DM.08G025230	Bifunctional inhibitor/lipid-transfer protein/seed storage 2S albumin superfamily protein	3.41817	7.10707e-11
Soltu.DM.07G017270	terpene synthase	3.40711	0.0481003
Soltu.DM.05G003210	3-ketoacyl-CoA synthase	-3.40324	0.00455494
Soltu.DM.01G038600	P-loop containing nucleoside triphosphate hydrolases superfamily protein	3.40255	0.0457954
Soltu.DM.12G011850	receptor like protein	-3.39327	0.0190421
Soltu.DM.03G016740	dehydration response element B1A	-3.38147	0.00101379
Soltu.DM.04G003740	Pectin lyase-like superfamily protein	3.37991	6.01859e-12
Soltu.DM.03G018430	Kunitz family trypsin and protease inhibitor protein	3.3676	0.020438
Soltu.DM.05G022400	laccase	3.36561	0.0361721
Soltu.DM.01G044300	Peroxidase superfamily protein	3.3619	7.24592e-11
Soltu.DM.08G018110	Proton pump-interactor 3A	-3.35025	9.28969e-07
Soltu.DM.11G016990	AGD2-like defense response protein	3.35004	0.00144086
Soltu.DM.03G016520	Peroxidase superfamily protein	3.34397	4.91554e-06
Soltu.DM.03G020100	Nodulin MtN3 family protein	3.32453	0.00305035
Soltu.DM.02G026320	Potato type II proteinase inhibitor family domain containing protein	3.32029	0.0261493
Soltu.DM.11G002380	GAST1 protein homolog	3.31739	9.36926e-06
Soltu.DM.01G024070	alkenal reductase	3.30401	0.0290672
Soltu.DM.12G027490	RING/U-box superfamily protein	-3.2783	0.000349717
Soltu.DM.07G027140	conserved hypothetical protein	-3.26046	1.66255e-11
Soltu.DM.02G026480	DUF4228 domain containing protein	-3.25714	0.0446719
Soltu.DM.03G028950	Adenine nucleotide alpha hydrolases-like superfamily protein	3.25038	0.0101044
Soltu.DM.10G019570	conserved hypothetical protein	-3.24463	3.06823e-11
Soltu.DM.02G012680	FAD-binding Berberine family protein	3.23778	3.02398e-05
Soltu.DM.01G034620	cytokinin response factor	-3.23048	1.95512e-07
Soltu.DM.04G006660	2-oxoglutarate (2OG) and Fe(II)-dependent oxygenase superfamily protein	-3.21896	2.6191e-10
Soltu.DM.04G031330	Rhamnogalacturonate lyase family protein	-3.1851	0.00216698
Soltu.DM.01G045170	Terpenoid cyclases/Protein prenyltransferases superfamily protein	-3.17831	1.04033e-06
Soltu.DM.04G036350	Transcriptional factor B3 family protein / auxin-responsive factor AUX/IAA-related	3.17308	2.5541e-06
Soltu.DM.08G023700	Bifunctional inhibitor/lipid-transfer protein/seed storage 2S albumin superfamily protein	3.16957	4.29695e-05
Soltu.DM.02G033640	Pectin lyase-like superfamily protein	3.16927	0.0409158
Soltu.DM.12G007580	NAD(P)-binding Rossmann-fold superfamily protein	3.15329	4.54675e-06
Soltu.DM.10G023940	Peroxidase superfamily protein	3.14083	0.00907965
Soltu.DM.09G030470	Glycine rich protein family domain containing protein	3.13755	5.28925e-06
Soltu.DM.05G006590	thioredoxin	3.13557	1.29904e-07
Soltu.DM.03G023740	Kunitz family trypsin and protease inhibitor protein	3.13003	0.00505206
Soltu.DM.03G018510	Kunitz family trypsin and protease inhibitor protein	-3.12929	5.12997e-05
Soltu.DM.11G020470	Pathogenesis-related thaumatin superfamily protein	3.12435	0.00680989
Soltu.DM.04G012220	Glutaredoxin family protein	-3.11828	2.69856e-07
Soltu.DM.06G029660	Pollen Ole e 1 allergen and extensin family protein	-3.11401	4.68763e-05
Soltu.DM.12G006490	AGAMOUS-like	-3.09531	0.0379494
Soltu.DM.12G024880	Plant protein of unknown function (DUF936)	3.0879	0.0355094
Soltu.DM.04G010860	hypothetical protein	3.08707	1.22305e-05
Soltu.DM.02G026500	hypothetical protein	-3.08537	0.044839
Soltu.DM.01G037840	histidine-containing phosphotransmitter	3.07885	0.00156633
Soltu.DM.02G024210	Leucine-rich receptor-like protein kinase family protein	3.06863	0.0405515
Soltu.DM.06G030070	hydroxycinnamoyl-CoA shikimate/quinate hydroxycinnamoyl transferase	3.06841	0.014094
Soltu.DM.06G031190	C2H2-type zinc finger family protein	-3.06075	0.000432641
Soltu.DM.01G008560	2-oxoglutarate (2OG) and Fe(II)-dependent oxygenase superfamily protein	-3.02397	8.2262e-30
Soltu.DM.09G021990	Pollen Ole e 1 allergen and extensin family protein	3.01711	0.0235223
Soltu.DM.06G034690	Terpenoid cyclases/Protein prenyltransferases superfamily protein	2.99524	0.00185486
Soltu.DM.03G016750	dehydration response element B1A	-2.99371	0.0225334
Soltu.DM.02G033770	conserved hypothetical protein	-2.98415	1.49625e-09
Soltu.DM.10G020850	production of anthocyanin pigment	-2.97284	0.0258644
Soltu.DM.04G015510	DORNROSCHEN-like	2.96231	0.0281858
Soltu.DM.02G014700	GDSL-like Lipase/Acylhydrolase superfamily protein	2.96139	1.12626e-09
Soltu.DM.10G029220	Late Embryogenesis Abundant 4-5	2.95943	0.0094893
Soltu.DM.06G006480	nitrate transporter 2.4	-2.95675	0.0198501
Soltu.DM.12G026090	O-methyltransferase family protein	-2.95636	0.0121932
Soltu.DM.09G024590	Acyl-CoA N-acyltransferases (NAT) superfamily protein	-2.95615	0.000662043
Soltu.DM.04G031990	S-locus lectin protein kinase family protein	-2.94033	0.000257384
Soltu.DM.11G002710	Di-glucose binding protein with Kinesin motor domain	2.93114	0.0444047
Soltu.DM.06G010770	Peroxidase superfamily protein	2.92722	0.000120465
Soltu.DM.01G027180	topoisomerase II	2.91887	9.12789e-05
Soltu.DM.02G030580	K-box region and MADS-box transcription factor family protein	2.91669	3.41204e-05
Soltu.DM.08G025500	Bifunctional inhibitor/lipid-transfer protein/seed storage 2S albumin superfamily protein	2.90772	0.0120696
Soltu.DM.12G026000	nuclear factor Y, subunit A5	-2.90726	0.000382137
Soltu.DM.03G032080	RING/U-box superfamily protein	-2.90134	0.000490679
Soltu.DM.01G045040	hydroxyproline-rich glycoprotein family protein	2.9	0.00104635
Soltu.DM.01G045030	hydroxyproline-rich glycoprotein family protein	2.89203	0.00069266
Soltu.DM.06G003660	copper transporter	2.89112	0.000102704
Soltu.DM.02G031800	Tubulin/FtsZ family protein	2.88995	3.30384e-06
Soltu.DM.03G030220	glutathione S-transferase tau	-2.87972	0.00104353
Soltu.DM.06G028180	Transducin family protein / WD-40 repeat family protein	2.87933	0.00469892
Soltu.DM.04G025370	hypothetical protein	-2.87652	0.0013915
Soltu.DM.04G006850	Protein of unknown function (DUF640)	-2.86915	0.00181694
Soltu.DM.07G013410	ARM repeat superfamily protein	2.86815	0.0342374
Soltu.DM.03G006490	TRICHOME BIREFRINGENCE-LIKE	-2.85329	2.63344e-08
Soltu.DM.02G021960	CLAVATA3/ESR-RELATED	-2.84548	0.00134519
Soltu.DM.09G021380	Protein of unknown function (DUF640)	2.83822	0.000912418
Soltu.DM.02G032170	P-loop containing nucleoside triphosphate hydrolases superfamily protein	-2.83609	0.0375797
Soltu.DM.01G045020	hydroxyproline-rich glycoprotein family protein	2.82054	0.000628877
Soltu.DM.04G019850	GDSL-like Lipase/Acylhydrolase superfamily protein	-2.79797	0.0107228
Soltu.DM.09G000420	polygalacturonase inhibiting protein	2.79747	0.00443495
Soltu.DM.01G048980	MATE efflux family protein	2.78779	9.96121e-08
Soltu.DM.10G000210	myb domain protein	-2.77791	0.00307968
Soltu.DM.10G029730	Auxin efflux carrier family protein	2.77311	0.000257459
Soltu.DM.01G016430	glutamate-ammonia ligases;catalytics;glutamate-ammonia ligases	2.77014	5.38393e-06
Soltu.DM.06G028910	cystatin B	-2.77011	3.24937e-06
Soltu.DM.12G007570	NAD(P)-binding Rossmann-fold superfamily protein	2.76087	0.000613765
Soltu.DM.09G026620	germin-like protein	-2.75856	0.00500096
Soltu.DM.11G023290	GTP binding Elongation factor Tu family protein	-2.75138	2.86252e-20
Soltu.DM.05G019670	1-amino-cyclopropane-1-carboxylate synthase	-2.74979	0.00710582
Soltu.DM.12G023970	2-oxoglutarate (2OG) and Fe(II)-dependent oxygenase superfamily protein	-2.7425	2.6191e-10
Soltu.DM.10G020820	myb domain protein	-2.73104	0.00185498
Soltu.DM.01G044620	white-brown complex homolog protein	2.73057	5.16275e-12
Soltu.DM.09G021710	calcium exchanger	-2.72464	1.02902e-08
Soltu.DM.04G021540	tetratricopeptide repeat (TPR)-containing protein	-2.72277	7.52469e-05
Soltu.DM.04G038100	cyclin-dependent kinase B2;2	2.71986	0.00218182
Soltu.DM.03G033640	ATP binding microtubule motor family protein	2.71861	0.00315842
Soltu.DM.12G028810	hypothetical protein	2.70033	0.00526174
Soltu.DM.01G028720	Bifunctional inhibitor/lipid-transfer protein/seed storage 2S albumin superfamily protein	-2.69264	0.0368499
Soltu.DM.06G022600	nucleosome assembly protein 1;3	-2.68521	0.000678507
Soltu.DM.04G002790	MLP-like protein	-2.68217	5.57487e-05
Soltu.DM.01G039930	SCARECROW-like	-2.68123	9.3583e-06
Soltu.DM.11G002470	SGNH hydrolase-type esterase superfamily protein	-2.6767	0.00130204
Soltu.DM.04G024370	Protein of Unknown Function (DUF239)	2.6689	0.000169084
Soltu.DM.06G014450	spermidine synthase	-2.66524	0.0125725
Soltu.DM.05G024030	PEBP (phosphatidylethanolamine-binding protein) family protein	-2.66059	0.0028986
Soltu.DM.03G017710	PAR1 protein	2.65795	0.00203887
Soltu.DM.11G021120	GDSL-like Lipase/Acylhydrolase superfamily protein	-2.64497	0.000893481
Soltu.DM.08G014490	Pyridoxal phosphate (PLP)-dependent transferases superfamily protein	-2.63731	1.63246e-07
Soltu.DM.12G007830	osmotin	2.63366	0.00281088
Soltu.DM.07G017630	Glycine-rich cell wall structural protein	2.6335	0.000603069
Soltu.DM.09G023730	related to AP2	-2.63	2.05159e-08
Soltu.DM.05G022160	metacaspase	-2.62961	5.80901e-06
Soltu.DM.08G023270	Plant invertase/pectin methylesterase inhibitor superfamily protein	-2.60928	0.0417878
Soltu.DM.09G020000	Bifunctional inhibitor/lipid-transfer protein/seed storage 2S albumin superfamily protein	-2.60497	0.0487587
Soltu.DM.08G023980	HXXXD-type acyl-transferase family protein	-2.59693	0.020691
Soltu.DM.04G029620	conserved hypothetical protein	-2.59341	8.16894e-09
Soltu.DM.01G002190	2-oxoglutarate (2OG) and Fe(II)-dependent oxygenase superfamily protein	-2.59006	4.64423e-19
Soltu.DM.04G031930	Homeobox-leucine zipper protein family	2.58929	0.00469892
Soltu.DM.04G028770	hypothetical protein	-2.58393	6.9113e-09
Soltu.DM.11G019840	cytochrome P450, family 716, subfamily A, polypeptide	-2.57601	0.00542502
Soltu.DM.08G004190	Predicted AT-hook DNA-binding family protein	-2.5729	0.024203
Soltu.DM.08G001720	early nodulin-like protein	2.56878	0.0201548
Soltu.DM.04G030290	Cupredoxin superfamily protein	2.56505	0.0034374
Soltu.DM.02G027350	growth-regulating factor	-2.56503	0.0116839
Soltu.DM.09G024610	Acyl-CoA N-acyltransferases (NAT) superfamily protein	-2.55995	0.00359345
Soltu.DM.06G027610	conserved hypothetical protein	-2.55644	6.32907e-08
Soltu.DM.01G022220	conserved hypothetical protein	2.55594	3.57963e-06
Soltu.DM.12G017610	ATP synthase subunit C family protein	-2.55279	7.71363e-05
Soltu.DM.07G023410	BES1/BZR1 homolog	2.54468	0.000148416
Soltu.DM.10G020130	conserved hypothetical protein	-2.54346	0.00827465
Soltu.DM.07G027260	hypothetical protein	2.54153	0.0233862
Soltu.DM.09G021350	NAC domain containing protein	-2.53278	0.00976524
Soltu.DM.11G010290	F-box family protein	-2.52371	0.0111676
Soltu.DM.09G024260	amine oxidase	2.52108	0.0110719
Soltu.DM.04G023490	cytochrome P450, family 96, subfamily A, polypeptide	-2.5134	0.0482998
Soltu.DM.09G007020	basic pathogenesis-related protein	2.51271	0.0423616
Soltu.DM.09G025940	Serine protease inhibitor, potato inhibitor I-type family protein	-2.50938	0.0209966
Soltu.DM.10G023640	subtilase 1.3	2.50843	0.0199443
Soltu.DM.09G025890	Ethylene-responsive proteinase inhibitor	-2.50788	1.95523e-05
Soltu.DM.06G023680	hypothetical protein	2.50777	0.000878748
Soltu.DM.07G014720	Homeodomain-like superfamily protein	2.49961	0.04847
Soltu.DM.04G034140	phospholipase A 2A	-2.49463	0.00210365
Soltu.DM.10G028110	UDP-glycosyltransferase 73B4	2.48914	0.00369587
Soltu.DM.01G024190	Eukaryotic aspartyl protease family protein	2.48597	0.0423616
Soltu.DM.12G025030	RHO guanyl-nucleotide exchange factor	-2.48456	0.0311947
Soltu.DM.11G023430	hypothetical protein	-2.48425	0.00899402
Soltu.DM.09G022840	Sar8.2 family domain containing protein	2.47908	0.000578552
Soltu.DM.10G008880	squamosa promoter binding protein-like	-2.47632	0.000198651
Soltu.DM.09G030490	Glycine rich protein family domain containing protein	2.47176	1.84789e-06
Soltu.DM.05G007930	MLP-like protein	2.47049	4.09521e-05
Soltu.DM.02G033060	Glycosyl hydrolase superfamily protein	2.465	2.27534e-08
Soltu.DM.11G004660	terpene synthase	2.46273	0.000223562
Soltu.DM.07G022210	Heavy metal transport/detoxification superfamily protein	-2.46085	7.58531e-05
Soltu.DM.09G000340	Polyketide cyclase/dehydrase and lipid transport superfamily protein	-2.44514	0.000682484
Soltu.DM.05G001560	alpha/beta-Hydrolases superfamily protein	2.43775	0.0181929
Soltu.DM.12G006650	Eukaryotic aspartyl protease family protein	2.43588	8.38329e-06
Soltu.DM.11G026500	C2H2 and C2HC zinc fingers superfamily protein	-2.42169	0.00964912
Soltu.DM.10G018270	cyclin-dependent kinase B1;2	2.41425	0.0139808
Soltu.DM.05G022060	Integrase-type DNA-binding superfamily protein	2.41237	0.000250472
Soltu.DM.08G018820	NAC domain containing protein	-2.41131	0.0043004
Soltu.DM.09G000560	Laccase/Diphenol oxidase family protein	2.40894	0.00614916
Soltu.DM.09G007030	basic pathogenesis-related protein	2.40857	0.00548645
Soltu.DM.08G002080	Zinc finger protein	-2.40615	7.49759e-06
Soltu.DM.08G027260	osmotin	2.39277	2.3148e-07
Soltu.DM.02G031880	Galactose mutarotase-like superfamily protein	2.39226	0.0285758
Soltu.DM.04G000840	NAC-like, activated by AP3/PI	2.38763	8.36214e-11
Soltu.DM.11G022750	Kiwellin	2.38606	0.0319992
Soltu.DM.02G028540	S-adenosyl-L-methionine-dependent methyltransferases superfamily protein	-2.38534	0.0178399
Soltu.DM.02G033440	NAC domain containing protein	-2.3839	1.34929e-13
Soltu.DM.07G001780	Ribonuclease T2 family protein	-2.38289	0.0132302
Soltu.DM.09G026150	UDP-Glycosyltransferase superfamily protein	2.37962	0.000114367
Soltu.DM.02G024730	P-loop containing nucleoside triphosphate hydrolases superfamily protein	-2.37831	4.34841e-26
Soltu.DM.03G002500	pinoid-binding protein	-2.37123	2.13152e-06
Soltu.DM.01G012180	Family of unknown function (DUF716)	-2.36924	1.65886e-09
Soltu.DM.10G020020	Arabidopsis Inositol phosphorylceramide synthase	2.3691	0.00122723
Soltu.DM.02G019820	methylesterase PCR A	2.36683	0.00534328
Soltu.DM.02G021570	HXXXD-type acyl-transferase family protein	-2.36527	0.045787
Soltu.DM.06G033950	Pectin lyase-like superfamily protein	-2.35985	0.0427993
Soltu.DM.06G000470	Protein of unknown function, DUF538	-2.34593	9.20013e-10
Soltu.DM.08G025490	Bifunctional inhibitor/lipid-transfer protein/seed storage 2S albumin superfamily protein	-2.3457	1.1605e-06
Soltu.DM.07G013250	Plant invertase/pectin methylesterase inhibitor superfamily protein	2.34273	0.00257568
Soltu.DM.03G001140	conserved hypothetical protein	2.34028	0.0384599
Soltu.DM.09G018230	conserved hypothetical protein	-2.33344	0.00733427
Soltu.DM.01G028580	conserved hypothetical protein	-2.32858	0.00107282
Soltu.DM.04G033220	CYCLIN D3;2	2.32751	0.000414266
Soltu.DM.05G025870	alpha/beta-Hydrolases superfamily protein	-2.32443	0.0107412
Soltu.DM.01G040500	Protein of unknown function, DUF538	2.31996	0.000356536
Soltu.DM.04G008350	Leucine-rich receptor-like protein kinase family protein	2.31914	0.00759436
Soltu.DM.12G000790	receptor like protein	-2.31487	0.0134612
Soltu.DM.02G005390	basic chitinase	2.31082	0.000912418
Soltu.DM.08G014400	Pyridoxal phosphate (PLP)-dependent transferases superfamily protein	-2.31015	2.89703e-13
Soltu.DM.01G031820	arginase	-2.30964	0.000493091
Soltu.DM.03G035720	NADP-malic enzyme	2.3077	0.0100184
Soltu.DM.01G039640	alpha/beta-Hydrolases superfamily protein	2.30513	6.14541e-05
Soltu.DM.02G016740	alpha/beta-Hydrolases superfamily protein	-2.30425	0.00177738
Soltu.DM.04G034960	UDP-Glycosyltransferase superfamily protein	-2.30198	3.22621e-13
Soltu.DM.01G044830	conserved hypothetical protein	-2.29664	1.02497e-09
Soltu.DM.02G017470	Pollen Ole e 1 allergen and extensin family protein	2.29555	7.95789e-05
Soltu.DM.09G021460	RmlC-like cupins superfamily protein	2.2948	0.0177287
Soltu.DM.06G012610	Plant invertase/pectin methylesterase inhibitor superfamily	-2.2935	0.00157995
Soltu.DM.02G013300	Sec14p-like phosphatidylinositol transfer family protein	2.28952	0.00130721
Soltu.DM.10G022800	Laccase/Diphenol oxidase family protein	2.28921	0.000300702
Soltu.DM.09G025140	aspartic proteinase A1	-2.28554	1.816e-06
Soltu.DM.06G025000	Bifunctional inhibitor/lipid-transfer protein/seed storage 2S albumin superfamily protein	2.28514	0.00591843
Soltu.DM.06G003170	cation exchanger	-2.28027	5.27668e-13
Soltu.DM.08G028690	cytokinin response factor	2.27956	0.0204464
Soltu.DM.01G048230	phragmoplast orienting kinesin	2.27805	0.00267873
Soltu.DM.02G011990	phloem protein 2-A10	2.26872	0.00285963
Soltu.DM.08G026640	Subtilase family protein	-2.26654	0.000382326
Soltu.DM.09G000630	Protein of unknown function (DUF740)	2.26523	2.5902e-07
Soltu.DM.06G016330	Terpenoid cyclases/Protein prenyltransferases superfamily protein	2.2566	0.0223471
Soltu.DM.12G008400	glycosyl hydrolase 9C2	2.25441	0.0427569
Soltu.DM.10G025020	P-loop containing nucleoside triphosphate hydrolases superfamily protein	2.25038	0.0344233
Soltu.DM.04G034150	phospholipase A 2A	-2.24138	0.0259849
Soltu.DM.08G028810	HMG (high mobility group) box protein	2.23758	0.00827465
Soltu.DM.09G030340	Glycine-rich protein family	2.22967	0.00104457
Soltu.DM.06G024370	Eukaryotic aspartyl protease family protein	2.21915	0.0085141
Soltu.DM.02G024260	Lactoylglutathione lyase / glyoxalase I family protein	-2.2188	6.81201e-09
Soltu.DM.01G027130	Protein of unknown function, DUF642	2.21801	0.000413477
Soltu.DM.03G000360	aspartic proteinase A1	-2.2152	1.3863e-07
Soltu.DM.07G004180	peptide transporter	2.21503	0.0383185
Soltu.DM.06G004480	Protein of unknown function (DUF1635)	-2.21443	0.00501253
Soltu.DM.11G000260	microtubule-associated proteins 70-1	2.204	0.0398591
Soltu.DM.09G009510	methyl esterase	-2.20189	0.00559091
Soltu.DM.08G002790	NAC domain containing protein	-2.19682	0.0169532
Soltu.DM.01G007170	PAR1 protein	2.19534	0.00966112
Soltu.DM.06G028940	cystatin B	-2.1897	5.60661e-05
Soltu.DM.02G015380	conserved hypothetical protein	-2.18714	0.00251929
Soltu.DM.01G010330	photosystem II reaction center protein B	-2.1824	6.09557e-06
Soltu.DM.03G027110	voltage dependent anion channel	-2.17997	2.5541e-06
Soltu.DM.07G013940	UDP-Glycosyltransferase superfamily protein	-2.17735	2.52434e-05
Soltu.DM.09G022640	Histone superfamily protein	2.17543	0.00144086
Soltu.DM.08G023710	Bifunctional inhibitor/lipid-transfer protein/seed storage 2S albumin superfamily protein	2.1749	0.000105562
Soltu.DM.11G006920	cationic amino acid transporter	2.17338	0.00474237
Soltu.DM.06G012830	AGAMOUS-like	2.1715	0.000628348
Soltu.DM.09G002770	glycosyl hydrolase 9B1	2.16853	4.33497e-05
Soltu.DM.07G021440	cytochrome P450, family 72, subfamily A, polypeptide	2.16815	0.00122723
Soltu.DM.12G000900	receptor like protein	-2.16699	0.0194853
Soltu.DM.04G014760	NADH dehydrogenase	-2.15404	0.0222437
Soltu.DM.07G001160	heptahelical transmembrane protein2	-2.14936	5.31e-05
Soltu.DM.06G018020	tonoplast intrinsic protein 2;2	2.14829	0.00105911
Soltu.DM.06G015100	Acyl-CoA N-acyltransferases (NAT) superfamily protein	-2.14658	2.40635e-05
Soltu.DM.12G006670	cysteine-rich RLK (RECEPTOR-like protein kinase)	-2.14412	0.000169084
Soltu.DM.11G025970	hypothetical protein	-2.14282	0.00185327
Soltu.DM.12G000710	receptor like protein	-2.13932	0.0289879
Soltu.DM.07G027120	conserved hypothetical protein	-2.12785	0.00448113
Soltu.DM.11G003950	conserved hypothetical protein	2.12762	0.00234781
Soltu.DM.06G023750	Pectin lyase-like superfamily protein	-2.12571	7.50254e-07
Soltu.DM.09G030430	Glycine-rich protein family	2.12539	0.00660361
Soltu.DM.12G027050	Sar8.2 family domain containing protein	2.12392	2.7141e-05
Soltu.DM.12G001570	Drought-responsive family protein	-2.11674	2.8995e-14
Soltu.DM.06G012840	AGAMOUS-like	2.11317	0.0418582
Soltu.DM.05G025410	Probable membrane-associated kinase regulator	2.1131	0.0159898
Soltu.DM.01G048170	Cyclin-dependent kinase inhibitor family protein	-2.10926	0.0217053
Soltu.DM.02G033670	Ubiquitin-like superfamily protein	2.10666	0.0011538
Soltu.DM.01G023510	DNAse I-like superfamily protein	2.10605	0.024265
Soltu.DM.07G021830	disease resistance family protein / LRR family protein	2.0966	0.000628877
Soltu.DM.03G031440	SPFH/Band 7/PHB domain-containing membrane-associated protein family	-2.09579	9.07366e-09
Soltu.DM.04G030920	P-loop containing nucleoside triphosphate hydrolases superfamily protein	2.0935	0.0289879
Soltu.DM.04G034160	phospholipase A 2A	-2.09035	0.0207672
Soltu.DM.02G031240	UDP-glucosyl transferase 88A1	-2.08402	3.59777e-05
Soltu.DM.11G016790	osmotin	2.08402	0.000410945
Soltu.DM.11G021100	UDP-glucosyl transferase 72E1	-2.08174	8.17439e-12
Soltu.DM.03G033630	Bifunctional inhibitor/lipid-transfer protein/seed storage 2S albumin superfamily protein	2.08107	1.23893e-05
Soltu.DM.01G031450	expansin B2	-2.06676	0.0427569
Soltu.DM.04G033740	Vacuolar import/degradation, Vid27-related protein	2.0666	0.00312814
Soltu.DM.11G024590	calmodulin like	-2.06597	0.00991596
Soltu.DM.04G002760	MLP-like protein	-2.06237	0.00627337
Soltu.DM.08G027280	osmotin	2.06224	5.1306e-05
Soltu.DM.03G030760	blue-copper-binding protein	2.05461	0.00564233
Soltu.DM.03G033140	WUSCHEL related homeobox	-2.05255	0.00192592
Soltu.DM.03G036750	nuclear factor Y, subunit A3	-2.04238	0.0089754
Soltu.DM.03G035900	GDSL-like Lipase/Acylhydrolase superfamily protein	-2.04032	0.000872779
Soltu.DM.03G002610	Sulfite exporter TauE/SafE family protein	-2.03934	0.00185498
Soltu.DM.04G009830	Photosystem I, PsaA/PsaB protein	-2.03781	1.16608e-06
Soltu.DM.06G013150	AMP-dependent synthetase and ligase family protein	-2.03779	0.0395567
Soltu.DM.01G048390	methyl esterase	-2.03728	0.000309149
Soltu.DM.11G020830	copper/zinc superoxide dismutase	-2.03083	0.000517314
Soltu.DM.01G044660	white-brown complex homolog protein	2.03066	2.43888e-05
Soltu.DM.10G024010	BCL-2-associated athanogene	-2.02071	6.26424e-07
Soltu.DM.03G016170	ERECTA-like	-2.01827	0.000252942
Soltu.DM.06G001380	NAC domain containing protein	-2.01604	0.0181864
Soltu.DM.08G028710	conserved hypothetical protein	-2.01596	0.000946282
Soltu.DM.10G003980	26S proteasome regulatory subunit S2 1A	2.01497	0.00424364
Soltu.DM.10G027890	RAD3-like DNA-binding helicase protein	-2.00602	4.26978e-05
Soltu.DM.04G008080	conserved hypothetical protein	-2.00014	0.0416852
Soltu.DM.09G006210	conserved hypothetical protein	-2.00005	0.00992858
Soltu.DM.10G018810	lipid transfer protein	1.99997	9.46732e-09
Soltu.DM.12G000120	receptor like protein	-1.99908	0.0332402

## Sheet: S10
Table S10. Enriched GO terms identified in DEGs in the response to 2,4-D, leaf samples. "Response to Strep" and "response to Strep (2,4-D)" DEGs (|log2(fold-change)| > 2.0) were separated into upregulated ("UP") and downregulated ("DOWN") "DE" groups and analyzed for enrichment (adjusted p-value ("APV") < 0.05) of Biological Process ("BP"), Cellular Component ("CC"), and Molecular Function ("MF")…
Comparison Group	D/E	GO Domain	GO ID	GO Name	FE	p-value	adjusted p-value	DEG count	gene IDs
response to 2,4-D	UP	BP	GO:0005975	carbohydrate metabolic process	3.2527	8.3546e-07	5.19099e-05	23	Soltu.DM.04G023850/Soltu.DM.04G023630/Soltu.DM.06G006590/Soltu.DM.12G011650/Soltu.DM.04G003740/Soltu.DM.01G019820/Soltu.DM.01G019850/Soltu.DM.01G005180/Soltu.DM.05G009050/Soltu.DM.01G005210/Soltu.DM.01G005200/Soltu.DM.01G005170/Soltu.DM.10G027550/Soltu.DM.S002220/Soltu.DM.S002200/Soltu.DM.03G033470/Soltu.DM.S002210/Soltu.DM.01G005260/Soltu.DM.10G025040/Soltu.DM.01G040720/Soltu.DM.02G033060/Soltu.…
			GO:0009736	cytokinin-activated signaling pathway	7.29438	9.37718e-07	5.39485e-05	10	Soltu.DM.08G014610/Soltu.DM.11G023770/Soltu.DM.10G027680/Soltu.DM.04G003490/Soltu.DM.03G027640/Soltu.DM.01G037840/Soltu.DM.10G027810/Soltu.DM.05G007480/Soltu.DM.05G007070/Soltu.DM.12G004270
			GO:0050832	defense response to fungus	2.5148	4.2845e-06	0.000210166	30	Soltu.DM.08G027300/Soltu.DM.07G013270/Soltu.DM.12G011520/Soltu.DM.12G000330/Soltu.DM.01G019820/Soltu.DM.10G023940/Soltu.DM.02G022960/Soltu.DM.01G019850/Soltu.DM.08G027240/Soltu.DM.12G007380/Soltu.DM.01G005180/Soltu.DM.07G021830/Soltu.DM.01G005210/Soltu.DM.12G007830/Soltu.DM.01G005200/Soltu.DM.08G027250/Soltu.DM.01G005170/Soltu.DM.08G030180/Soltu.DM.S002220/Soltu.DM.01G044300/Soltu.DM.S002200/Solt…
			GO:0002215	defense response to nematode	22.8679	1.96094e-13	4.56898e-11	11	Soltu.DM.01G019820/Soltu.DM.01G019850/Soltu.DM.01G005180/Soltu.DM.01G005210/Soltu.DM.01G005200/Soltu.DM.01G005170/Soltu.DM.S002220/Soltu.DM.S002200/Soltu.DM.S002210/Soltu.DM.01G005260/Soltu.DM.02G033060
			GO:0000082	G1/S transition of mitotic cell cycle	18.4791	3.79104e-05	0.00128227	4	Soltu.DM.04G033220/Soltu.DM.01G047090/Soltu.DM.12G005910/Soltu.DM.10G018270
			GO:0009740	gibberellic acid mediated signaling pathway	5.50297	3.53041e-05	0.00126552	9	Soltu.DM.06G023440/Soltu.DM.02G030450/Soltu.DM.06G012790/Soltu.DM.04G011830/Soltu.DM.06G034690/Soltu.DM.08G020040/Soltu.DM.03G034470/Soltu.DM.11G002380/Soltu.DM.05G007480
			GO:0010444	guard mother cell differentiation	11.0875	0.000366044	0.00874328	4	Soltu.DM.04G033220/Soltu.DM.01G047090/Soltu.DM.12G005910/Soltu.DM.10G018270
			GO:0002220	innate immunity activating cell surface receptor signaling	12.7932	0.000199224	0.00530505	4	Soltu.DM.08G025230/Soltu.DM.08G025480/Soltu.DM.06G019440/Soltu.DM.08G018950
			GO:0044772	mitotic cell cycle phase transition	9.44954	7.13465e-08	6.64949e-06	10	Soltu.DM.03G035060/Soltu.DM.02G018890/Soltu.DM.04G033220/Soltu.DM.01G047090/Soltu.DM.12G005910/Soltu.DM.10G026440/Soltu.DM.10G029860/Soltu.DM.12G005990/Soltu.DM.04G037640/Soltu.DM.12G005980
			GO:0000122	negative regulation of transcription by RNA polymerase II	8.0846	2.04555e-05	0.000762579	7	Soltu.DM.04G007900/Soltu.DM.02G034320/Soltu.DM.04G007990/Soltu.DM.04G023000/Soltu.DM.04G008000/Soltu.DM.10G003960/Soltu.DM.05G012130
			GO:0055114	obsolete oxidation-reduction process	2.0958	9.93874e-05	0.00289466	31	Soltu.DM.12G000370/Soltu.DM.07G023120/Soltu.DM.12G025870/Soltu.DM.11G017760/Soltu.DM.12G000360/Soltu.DM.03G012630/Soltu.DM.02G025740/Soltu.DM.12G000380/Soltu.DM.03G019340/Soltu.DM.06G026750/Soltu.DM.12G000330/Soltu.DM.02G013200/Soltu.DM.03G012640/Soltu.DM.03G012690/Soltu.DM.02G025750/Soltu.DM.06G023440/Soltu.DM.12G009350/Soltu.DM.10G018350/Soltu.DM.03G014770/Soltu.DM.02G012680/Soltu.DM.06G012790/…
			GO:0000160	phosphorelay signal transduction system	15.8392	1.64903e-08	1.92112e-06	8	Soltu.DM.08G014610/Soltu.DM.11G023770/Soltu.DM.10G027680/Soltu.DM.04G003490/Soltu.DM.03G027640/Soltu.DM.01G037840/Soltu.DM.10G027810/Soltu.DM.05G007070
			GO:0000079	reg of cyclin-dependent protein Ser/Thr kinase activity	8.1671	7.92798e-08	6.71716e-06	11	Soltu.DM.03G035060/Soltu.DM.02G018890/Soltu.DM.03G014220/Soltu.DM.04G033220/Soltu.DM.01G047090/Soltu.DM.12G005910/Soltu.DM.10G026440/Soltu.DM.10G029860/Soltu.DM.12G005990/Soltu.DM.04G037640/Soltu.DM.12G005980
			GO:0010583	response to cyclopentenone	8.31559	6.51084e-08	6.64949e-06	11	Soltu.DM.10G029730/Soltu.DM.07G019710/Soltu.DM.04G029000/Soltu.DM.04G033220/Soltu.DM.01G047090/Soltu.DM.06G019360/Soltu.DM.12G005910/Soltu.DM.02G030920/Soltu.DM.06G014770/Soltu.DM.09G023860/Soltu.DM.06G031950
			GO:0006979	response to oxidative stress	2.34542	0.000216746	0.00561131	22	Soltu.DM.11G011740/Soltu.DM.04G027650/Soltu.DM.04G027640/Soltu.DM.06G018610/Soltu.DM.02G023430/Soltu.DM.07G015210/Soltu.DM.10G023940/Soltu.DM.09G021720/Soltu.DM.02G023420/Soltu.DM.03G018030/Soltu.DM.05G018820/Soltu.DM.03G003880/Soltu.DM.03G016520/Soltu.DM.07G015220/Soltu.DM.01G044300/Soltu.DM.03G030760/Soltu.DM.11G011520/Soltu.DM.03G030750/Soltu.DM.03G035300/Soltu.DM.11G013880/Soltu.DM.05G022340/…
			GO:0006950	response to stress	4.81429	1.78395e-05	0.000692768	11	Soltu.DM.04G027650/Soltu.DM.04G027640/Soltu.DM.02G023430/Soltu.DM.10G023940/Soltu.DM.09G021720/Soltu.DM.02G023420/Soltu.DM.05G018820/Soltu.DM.03G016520/Soltu.DM.01G044300/Soltu.DM.05G006960/Soltu.DM.11G026530
			GO:0048316	seed development	4.50845	0.000171197	0.00469281	9	Soltu.DM.01G036010/Soltu.DM.04G008340/Soltu.DM.04G033220/Soltu.DM.10G029220/Soltu.DM.04G008330/Soltu.DM.05G019270/Soltu.DM.10G005310/Soltu.DM.01G047090/Soltu.DM.12G005910
			GO:0051762	sesquiterpene biosynthetic process	4.98936	7.75275e-05	0.00233083	9	Soltu.DM.06G016350/Soltu.DM.06G016420/Soltu.DM.06G016360/Soltu.DM.01G040950/Soltu.DM.12G021710/Soltu.DM.09G029880/Soltu.DM.09G029920/Soltu.DM.09G029760/Soltu.DM.09G029870
			GO:0019953	sexual reproduction	12.2288	3.8523e-05	0.00128227	5	Soltu.DM.03G014730/Soltu.DM.08G023840/Soltu.DM.08G001190/Soltu.DM.07G019710/Soltu.DM.08G023860
		CC	GO:0048046	apoplast	2.70426	1.18719e-05	0.000502939	24	Soltu.DM.02G014730/Soltu.DM.04G003450/Soltu.DM.08G000200/Soltu.DM.04G030790/Soltu.DM.03G018690/Soltu.DM.12G026740/Soltu.DM.03G018430/Soltu.DM.06G024370/Soltu.DM.07G012540/Soltu.DM.08G016090/Soltu.DM.03G018030/Soltu.DM.07G021670/Soltu.DM.03G023740/Soltu.DM.12G006650/Soltu.DM.01G044300/Soltu.DM.01G006300/Soltu.DM.06G029140/Soltu.DM.01G023430/Soltu.DM.02G012260/Soltu.DM.05G022340/Soltu.DM.03G002490/…
			GO:0005618	cell wall	3.69317	6.84815e-19	2.12749e-16	62	Soltu.DM.02G014730/Soltu.DM.04G003450/Soltu.DM.08G000200/Soltu.DM.01G024120/Soltu.DM.09G002900/Soltu.DM.02G024320/Soltu.DM.04G030790/Soltu.DM.03G018690/Soltu.DM.04G027650/Soltu.DM.04G027640/Soltu.DM.11G015550/Soltu.DM.01G024140/Soltu.DM.04G003740/Soltu.DM.01G024260/Soltu.DM.01G019820/Soltu.DM.03G018430/Soltu.DM.02G013200/Soltu.DM.01G024240/Soltu.DM.01G019850/Soltu.DM.07G012540/Soltu.DM.08G016090/…
			GO:0010369	chromocenter	11.8794	7.52608e-06	0.000334015	6	Soltu.DM.04G038160/Soltu.DM.10G004810/Soltu.DM.01G027950/Soltu.DM.05G010760/Soltu.DM.01G028160/Soltu.DM.01G025570
			GO:0000307	cyclin-dependent protein kinase holoenzyme complex	6.44166	9.84039e-07	5.39485e-05	11	Soltu.DM.03G035060/Soltu.DM.02G018890/Soltu.DM.04G033220/Soltu.DM.01G047090/Soltu.DM.12G005910/Soltu.DM.10G026440/Soltu.DM.10G018270/Soltu.DM.10G029860/Soltu.DM.12G005990/Soltu.DM.04G037640/Soltu.DM.12G005980
			GO:0005576	extracellular region	2.40715	6.01929e-26	5.60998e-23	154	Soltu.DM.08G027300/Soltu.DM.02G014730/Soltu.DM.04G003450/Soltu.DM.08G000200/Soltu.DM.01G024120/Soltu.DM.03G014730/Soltu.DM.12G025870/Soltu.DM.06G019550/Soltu.DM.11G011740/Soltu.DM.01G034340/Soltu.DM.09G005200/Soltu.DM.01G000500/Soltu.DM.08G023840/Soltu.DM.08G001190/Soltu.DM.04G030790/Soltu.DM.04G027470/Soltu.DM.03G018690/Soltu.DM.06G006590/Soltu.DM.03G012630/Soltu.DM.12G011650/Soltu.DM.04G027650/…
			GO:0005874	microtubule	3.95981	0.000223464	0.00562887	10	Soltu.DM.01G038600/Soltu.DM.03G017950/Soltu.DM.03G016070/Soltu.DM.11G000260/Soltu.DM.07G026920/Soltu.DM.05G008430/Soltu.DM.12G022790/Soltu.DM.02G031800/Soltu.DM.06G031950/Soltu.DM.01G048230
			GO:0046658	obsolete anchored component of plasma membrane	5.08175	4.61372e-10	6.14283e-08	22	Soltu.DM.04G023850/Soltu.DM.04G023630/Soltu.DM.12G011650/Soltu.DM.01G019820/Soltu.DM.01G019850/Soltu.DM.01G005180/Soltu.DM.01G005210/Soltu.DM.01G005200/Soltu.DM.01G005170/Soltu.DM.10G027550/Soltu.DM.08G001720/Soltu.DM.S002220/Soltu.DM.04G030290/Soltu.DM.S002200/Soltu.DM.03G030760/Soltu.DM.10G025370/Soltu.DM.03G030750/Soltu.DM.S002210/Soltu.DM.01G005260/Soltu.DM.01G051210/Soltu.DM.10G025380/Soltu.…
			GO:0009505	plant-type cell wall	4.06598	4.49347e-11	6.97986e-09	31	Soltu.DM.04G027650/Soltu.DM.04G027640/Soltu.DM.11G015550/Soltu.DM.02G023430/Soltu.DM.10G029730/Soltu.DM.10G023940/Soltu.DM.09G021720/Soltu.DM.02G023420/Soltu.DM.03G018030/Soltu.DM.11G020470/Soltu.DM.07G021670/Soltu.DM.05G018820/Soltu.DM.10G019900/Soltu.DM.03G003880/Soltu.DM.01G024730/Soltu.DM.03G016520/Soltu.DM.01G044300/Soltu.DM.03G033470/Soltu.DM.02G013590/Soltu.DM.10G018870/Soltu.DM.01G006300/…
			GO:0009506	plasmodesma	1.72718	5.99898e-05	0.00192554	55	Soltu.DM.01G024120/Soltu.DM.06G019550/Soltu.DM.01G000500/Soltu.DM.04G027650/Soltu.DM.04G027640/Soltu.DM.12G026740/Soltu.DM.11G015550/Soltu.DM.01G024140/Soltu.DM.02G023430/Soltu.DM.10G029730/Soltu.DM.01G024260/Soltu.DM.01G024240/Soltu.DM.01G021910/Soltu.DM.10G023940/Soltu.DM.09G021720/Soltu.DM.03G029840/Soltu.DM.07G019710/Soltu.DM.08G022670/Soltu.DM.02G023420/Soltu.DM.07G013360/Soltu.DM.03G002530/…
			GO:0099503	secretory vesicle	6.43788	6.02641e-25	2.80831e-22	48	Soltu.DM.08G027300/Soltu.DM.04G003450/Soltu.DM.08G000200/Soltu.DM.01G024120/Soltu.DM.04G030790/Soltu.DM.03G018690/Soltu.DM.03G012630/Soltu.DM.02G025740/Soltu.DM.12G026740/Soltu.DM.01G024140/Soltu.DM.01G024260/Soltu.DM.01G019820/Soltu.DM.03G018430/Soltu.DM.01G024240/Soltu.DM.01G021910/Soltu.DM.03G012640/Soltu.DM.02G022960/Soltu.DM.01G019850/Soltu.DM.03G012690/Soltu.DM.08G027240/Soltu.DM.02G025750/…
		MF	GO:0004190	aspartic-type endopeptidase	5.19725	0.000375248	0.00874328	7	Soltu.DM.01G024120/Soltu.DM.01G024140/Soltu.DM.01G024260/Soltu.DM.01G024240/Soltu.DM.06G024370/Soltu.DM.01G024190/Soltu.DM.03G029200
			GO:0008422	beta-glucosidase	8.31559	1.68249e-05	0.000681772	7	Soltu.DM.01G034340/Soltu.DM.05G019730/Soltu.DM.03G033470/Soltu.DM.01G006300/Soltu.DM.06G029140/Soltu.DM.04G010600/Soltu.DM.01G008310
			GO:0004096	catalase	16.6312	6.1981e-05	0.00192554	4	Soltu.DM.03G012630/Soltu.DM.03G012640/Soltu.DM.03G012690/Soltu.DM.03G014770
			GO:0004568	chitinase	7.69962	0.000411938	0.00936405	5	Soltu.DM.01G034340/Soltu.DM.05G019730/Soltu.DM.02G022960/Soltu.DM.02G005390/Soltu.DM.02G022920
			GO:0016538	cyclin-dependent protein Ser/Thr kinase regulator	8.15254	3.15834e-07	2.26429e-05	10	Soltu.DM.03G035060/Soltu.DM.02G018890/Soltu.DM.04G033220/Soltu.DM.01G047090/Soltu.DM.12G005910/Soltu.DM.10G026440/Soltu.DM.10G029860/Soltu.DM.12G005990/Soltu.DM.04G037640/Soltu.DM.12G005980
			GO:0009055	electron transfer	4.40561	7.8432e-07	5.19099e-05	16	Soltu.DM.04G007850/Soltu.DM.04G007890/Soltu.DM.04G008010/Soltu.DM.04G007960/Soltu.DM.04G007900/Soltu.DM.04G007840/Soltu.DM.05G021710/Soltu.DM.04G007990/Soltu.DM.04G023000/Soltu.DM.04G008000/Soltu.DM.08G001720/Soltu.DM.04G030290/Soltu.DM.03G030760/Soltu.DM.03G030750/Soltu.DM.10G003960/Soltu.DM.01G047920
			GO:0042973	glucan endo-1,3-beta-D-glucosidase	10.0592	1.43365e-11	2.67233e-09	15	Soltu.DM.04G023850/Soltu.DM.04G023630/Soltu.DM.12G011650/Soltu.DM.01G019820/Soltu.DM.01G019850/Soltu.DM.01G005180/Soltu.DM.01G005210/Soltu.DM.01G005200/Soltu.DM.01G005170/Soltu.DM.10G027550/Soltu.DM.S002220/Soltu.DM.S002200/Soltu.DM.S002210/Soltu.DM.01G005260/Soltu.DM.02G033060
			GO:0020037	heme binding	2.33661	4.94101e-06	0.000230251	34	Soltu.DM.07G002850/Soltu.DM.07G023120/Soltu.DM.11G011740/Soltu.DM.04G027470/Soltu.DM.03G012630/Soltu.DM.02G025740/Soltu.DM.04G027650/Soltu.DM.04G027640/Soltu.DM.11G004690/Soltu.DM.02G023430/Soltu.DM.10G023940/Soltu.DM.09G021720/Soltu.DM.03G012640/Soltu.DM.02G023420/Soltu.DM.03G012690/Soltu.DM.02G025750/Soltu.DM.10G018350/Soltu.DM.03G018030/Soltu.DM.03G014770/Soltu.DM.05G018820/Soltu.DM.03G003880/…
			GO:0004601	peroxidase	5.03975	1.22753e-07	9.53379e-06	16	Soltu.DM.11G011740/Soltu.DM.04G027650/Soltu.DM.04G027640/Soltu.DM.02G023430/Soltu.DM.10G023940/Soltu.DM.09G021720/Soltu.DM.02G023420/Soltu.DM.03G018030/Soltu.DM.05G018820/Soltu.DM.03G003880/Soltu.DM.03G016520/Soltu.DM.01G044300/Soltu.DM.11G011520/Soltu.DM.11G013880/Soltu.DM.05G022340/Soltu.DM.03G002490
			GO:0008429	phosphatidylethanolamine binding	24.9468	0.000133515	0.00377078	3	Soltu.DM.11G004050/Soltu.DM.11G004040/Soltu.DM.05G026370
			GO:0043424	protein histidine kinase binding	8.31559	0.000282078	0.00691835	5	Soltu.DM.08G014610/Soltu.DM.11G023770/Soltu.DM.04G003490/Soltu.DM.01G037840/Soltu.DM.01G022220
			GO:0015035	protein-disulfide reductase	5.93971	2.25435e-06	0.000116725	11	Soltu.DM.04G007850/Soltu.DM.04G007890/Soltu.DM.04G008010/Soltu.DM.04G007960/Soltu.DM.04G007900/Soltu.DM.04G007840/Soltu.DM.05G021710/Soltu.DM.04G007990/Soltu.DM.04G023000/Soltu.DM.04G008000/Soltu.DM.10G003960
	DOWN	BP	GO:0008643	carbohydrate transport	21.0071	3.6936e-05	0.00444056	4	Soltu.DM.03G022840/Soltu.DM.06G027950/Soltu.DM.01G028640/Soltu.DM.09G022920
			GO:0043068	positive regulation of programmed cell death	29.8521	8.52491e-06	0.00382769	4	Soltu.DM.06G034230/Soltu.DM.05G022160/Soltu.DM.09G021350/Soltu.DM.06G001380
			GO:0071918	urea transmembrane transport	141.798	4.94495e-05	0.00444056	2	Soltu.DM.08G020450/Soltu.DM.08G020930
			GO:0010166	wax metabolic process	141.798	4.94495e-05	0.00444056	2	Soltu.DM.03G030680/Soltu.DM.12G026580
			GO:0015370	solute:sodium symporter	141.798	4.94495e-05	0.00444056	2	Soltu.DM.08G020450/Soltu.DM.08G020930
response to 2,4-D (Strep)	UP	BP	GO:0050832	defense response to fungus	3.61885	2.00587e-05	0.00086921	15	Soltu.DM.08G027300/Soltu.DM.07G013270/Soltu.DM.06G015070/Soltu.DM.08G002870/Soltu.DM.03G032450/Soltu.DM.01G005210/Soltu.DM.02G022960/Soltu.DM.08G027240/Soltu.DM.01G044300/Soltu.DM.10G023940/Soltu.DM.12G007830/Soltu.DM.02G033060/Soltu.DM.02G005390/Soltu.DM.07G021830/Soltu.DM.11G016790
			GO:0000082	G1/S transition of mitotic cell cycle	39.8878	4.65519e-05	0.00142394	3	Soltu.DM.04G038100/Soltu.DM.10G018270/Soltu.DM.04G033220
			GO:0009809	lignin biosynthetic process	6.06988	0.000165237	0.00318235	7	Soltu.DM.03G018030/Soltu.DM.09G009900/Soltu.DM.05G022340/Soltu.DM.06G030070/Soltu.DM.06G010770/Soltu.DM.09G000560/Soltu.DM.10G022800
			GO:0010022	meristem determinacy	44.8738	3.12271e-05	0.00115986	3	Soltu.DM.11G004040/Soltu.DM.05G026370/Soltu.DM.11G004050
			GO:0007018	microtubule-based movement	12.6916	1.31783e-06	8.56588e-05	7	Soltu.DM.07G026920/Soltu.DM.01G038600/Soltu.DM.11G002710/Soltu.DM.03G033640/Soltu.DM.01G048230/Soltu.DM.10G025020/Soltu.DM.04G030920
			GO:0010466	negative regulation of peptidase activity	18.8942	0.000504874	0.00820421	3	Soltu.DM.03G018690/Soltu.DM.03G018430/Soltu.DM.03G023740
			GO:1901430	+ reg of syringal lignin biosynthetic process	19.9439	4.41415e-05	0.00142394	4	Soltu.DM.03G018030/Soltu.DM.09G009900/Soltu.DM.05G022340/Soltu.DM.06G010770
			GO:0080036	reg of cytokinin-activated signaling pathway	29.9159	0.000119682	0.00270586	3	Soltu.DM.08G014610/Soltu.DM.11G023770/Soltu.DM.01G037840
			GO:0010583	response to cyclopentenone	10.8785	9.61588e-05	0.00227284	5	Soltu.DM.07G019710/Soltu.DM.10G029730/Soltu.DM.03G033640/Soltu.DM.04G033220/Soltu.DM.09G002770
			GO:0080027	response to herbivore	9.32442	4.5816e-05	0.00142394	6	Soltu.DM.06G016420/Soltu.DM.01G041040/Soltu.DM.09G007060/Soltu.DM.07G017270/Soltu.DM.11G004660/Soltu.DM.06G016330
			GO:0006979	response to oxidative stress	4.29561	5.66246e-06	0.0002954	14	Soltu.DM.04G027640/Soltu.DM.07G015220/Soltu.DM.03G018030/Soltu.DM.07G015210/Soltu.DM.02G023430/Soltu.DM.09G009900/Soltu.DM.04G027650/Soltu.DM.05G022340/Soltu.DM.01G044300/Soltu.DM.03G016520/Soltu.DM.01G024070/Soltu.DM.10G023940/Soltu.DM.06G010770/Soltu.DM.03G030760
			GO:0006950	response to stress	7.55769	0.000148296	0.00296592	6	Soltu.DM.04G027640/Soltu.DM.02G023430/Soltu.DM.04G027650/Soltu.DM.01G044300/Soltu.DM.03G016520/Soltu.DM.10G023940
			GO:0051762	sesquiterpene biosynthetic process	7.97756	0.000416834	0.00699206	5	Soltu.DM.06G016420/Soltu.DM.01G041040/Soltu.DM.07G017270/Soltu.DM.11G004660/Soltu.DM.06G016330
			GO:0016106	sesquiterpenoid biosynthetic process	9.4971	0.000184065	0.00341836	5	Soltu.DM.06G016420/Soltu.DM.01G041040/Soltu.DM.07G017270/Soltu.DM.11G004660/Soltu.DM.06G016330
		CC	GO:0048046	apoplast	4.21578	1.49936e-05	0.000708787	13	Soltu.DM.08G000200/Soltu.DM.03G018030/Soltu.DM.03G018690/Soltu.DM.09G009900/Soltu.DM.05G022340/Soltu.DM.03G018430/Soltu.DM.01G044300/Soltu.DM.03G023740/Soltu.DM.06G010770/Soltu.DM.10G023640/Soltu.DM.12G006650/Soltu.DM.06G024370/Soltu.DM.10G018810
			GO:0005618	cell wall	4.97169	1.16645e-12	2.02185e-10	29	Soltu.DM.04G027640/Soltu.DM.08G000200/Soltu.DM.01G045900/Soltu.DM.03G018030/Soltu.DM.05G005060/Soltu.DM.03G018690/Soltu.DM.01G005210/Soltu.DM.02G013200/Soltu.DM.11G015550/Soltu.DM.09G009900/Soltu.DM.09G002900/Soltu.DM.01G024120/Soltu.DM.04G027650/Soltu.DM.05G022340/Soltu.DM.04G003740/Soltu.DM.03G018430/Soltu.DM.01G044300/Soltu.DM.02G012680/Soltu.DM.03G023740/Soltu.DM.06G010770/Soltu.DM.02G031800/…
			GO:0005576	extracellular region	3.05906	6.74982e-18	3.50991e-15	68	Soltu.DM.01G034340/Soltu.DM.04G008340/Soltu.DM.08G027300/Soltu.DM.04G008330/Soltu.DM.04G027640/Soltu.DM.08G000200/Soltu.DM.03G023130/Soltu.DM.01G045900/Soltu.DM.12G011650/Soltu.DM.12G025870/Soltu.DM.06G015070/Soltu.DM.04G010680/Soltu.DM.06G006590/Soltu.DM.06G004000/Soltu.DM.04G028320/Soltu.DM.03G018030/Soltu.DM.05G005060/Soltu.DM.09G023660/Soltu.DM.03G018690/Soltu.DM.04G027470/Soltu.DM.09G007060/…
			GO:0005874	microtubule	7.97756	2.92635e-05	0.00115986	7	Soltu.DM.07G026920/Soltu.DM.01G038600/Soltu.DM.12G024880/Soltu.DM.02G031800/Soltu.DM.07G013410/Soltu.DM.01G048230/Soltu.DM.11G000260
			GO:0009505	plant-type cell wall	6.79477	2.09181e-10	2.71935e-08	18	Soltu.DM.04G027640/Soltu.DM.03G018030/Soltu.DM.02G023430/Soltu.DM.11G015550/Soltu.DM.09G009900/Soltu.DM.04G027650/Soltu.DM.05G022340/Soltu.DM.01G044300/Soltu.DM.03G016520/Soltu.DM.10G023940/Soltu.DM.11G020470/Soltu.DM.06G010770/Soltu.DM.01G045020/Soltu.DM.09G000420/Soltu.DM.10G029730/Soltu.DM.09G000560/Soltu.DM.10G022800/Soltu.DM.10G018810
			GO:0009506	plasmodesma	2.16913	0.000306446	0.00531173	24	Soltu.DM.04G027640/Soltu.DM.05G024280/Soltu.DM.02G023430/Soltu.DM.11G015550/Soltu.DM.07G013360/Soltu.DM.01G024120/Soltu.DM.01G000500/Soltu.DM.04G027650/Soltu.DM.07G019710/Soltu.DM.01G044300/Soltu.DM.03G016520/Soltu.DM.02G012680/Soltu.DM.10G023940/Soltu.DM.11G020470/Soltu.DM.02G031800/Soltu.DM.09G000420/Soltu.DM.10G029730/Soltu.DM.01G022220/Soltu.DM.01G024190/Soltu.DM.04G008350/Soltu.DM.07G004180/…
			GO:0099503	secretory vesicle	8.10623	2.04038e-13	5.30498e-11	21	Soltu.DM.08G027300/Soltu.DM.08G000200/Soltu.DM.01G045900/Soltu.DM.03G018690/Soltu.DM.01G005210/Soltu.DM.02G022960/Soltu.DM.01G024120/Soltu.DM.08G027240/Soltu.DM.03G018430/Soltu.DM.01G044300/Soltu.DM.03G023740/Soltu.DM.11G020470/Soltu.DM.12G007830/Soltu.DM.08G001720/Soltu.DM.01G024190/Soltu.DM.02G033060/Soltu.DM.12G006650/Soltu.DM.02G005390/Soltu.DM.01G027130/Soltu.DM.11G016790/Soltu.DM.10G018810
		MF	GO:0080016	(-)-E-beta-caryophyllene synthase	10.141	0.000134693	0.00280162	5	Soltu.DM.06G016420/Soltu.DM.01G041040/Soltu.DM.07G017270/Soltu.DM.11G004660/Soltu.DM.06G016330
			GO:0080017	alpha-humulene synthase	10.141	0.000134693	0.00280162	5	Soltu.DM.06G016420/Soltu.DM.01G041040/Soltu.DM.07G017270/Soltu.DM.11G004660/Soltu.DM.06G016330
			GO:0004568	chitinase	17.7279	7.14872e-05	0.00185867	4	Soltu.DM.01G034340/Soltu.DM.02G022960/Soltu.DM.05G019730/Soltu.DM.02G005390
			GO:0009927	histidine phosphotransfer kinase	35.899	6.60929e-05	0.00180886	3	Soltu.DM.08G014610/Soltu.DM.11G023770/Soltu.DM.01G037840
			GO:0052716	hydroquinone:oxygen oxidoreductase	17.0948	8.28581e-05	0.00205172	4	Soltu.DM.04G028320/Soltu.DM.05G022400/Soltu.DM.09G000560/Soltu.DM.10G022800
			GO:0003796	lysozyme	79.7756	0.000207343	0.00371788	2	Soltu.DM.01G034340/Soltu.DM.05G019730
			GO:0008017	microtubule binding	9.25967	1.80242e-09	1.87452e-07	13	Soltu.DM.01G023230/Soltu.DM.01G000500/Soltu.DM.07G026920/Soltu.DM.01G038600/Soltu.DM.12G024880/Soltu.DM.11G002710/Soltu.DM.07G013410/Soltu.DM.01G016430/Soltu.DM.03G033640/Soltu.DM.01G048230/Soltu.DM.10G025020/Soltu.DM.11G000260/Soltu.DM.04G030920
			GO:0003777	microtubule motor	13.2959	9.56247e-07	7.10355e-05	7	Soltu.DM.07G026920/Soltu.DM.01G038600/Soltu.DM.11G002710/Soltu.DM.03G033640/Soltu.DM.01G048230/Soltu.DM.10G025020/Soltu.DM.04G030920
			GO:0004601	peroxidase	9.06541	1.71695e-07	1.48802e-05	10	Soltu.DM.04G027640/Soltu.DM.03G018030/Soltu.DM.02G023430/Soltu.DM.09G009900/Soltu.DM.04G027650/Soltu.DM.05G022340/Soltu.DM.01G044300/Soltu.DM.03G016520/Soltu.DM.10G023940/Soltu.DM.06G010770
			GO:0008429	phosphatidylethanolamine binding	71.798	5.68077e-06	0.0002954	3	Soltu.DM.11G004040/Soltu.DM.05G026370/Soltu.DM.11G004050
			GO:0043424	protein histidine kinase binding	19.1461	5.22065e-05	0.00150819	4	Soltu.DM.08G014610/Soltu.DM.11G023770/Soltu.DM.01G037840/Soltu.DM.01G022220
	DOWN	BP	GO:0006355	regulation of DNA-templated transcription	2.36772	3.8414e-05	0.00881602	26	Soltu.DM.12G006790/Soltu.DM.03G030680/Soltu.DM.10G019280/Soltu.DM.07G011740/Soltu.DM.02G017000/Soltu.DM.10G005280/Soltu.DM.03G016740/Soltu.DM.01G034620/Soltu.DM.12G006490/Soltu.DM.06G031190/Soltu.DM.03G016750/Soltu.DM.10G020850/Soltu.DM.12G026000/Soltu.DM.10G000210/Soltu.DM.10G020820/Soltu.DM.01G039930/Soltu.DM.09G023730/Soltu.DM.02G027350/Soltu.DM.09G021350/Soltu.DM.11G026500/Soltu.DM.08G018820/…
		MF	GO:0003700	DNA-binding transcription factor	2.30005	3.1403e-05	0.00881602	28	Soltu.DM.12G006790/Soltu.DM.03G030680/Soltu.DM.10G019280/Soltu.DM.04G021200/Soltu.DM.07G011740/Soltu.DM.02G017000/Soltu.DM.10G005280/Soltu.DM.03G016740/Soltu.DM.01G034620/Soltu.DM.12G006490/Soltu.DM.06G031190/Soltu.DM.03G016750/Soltu.DM.10G020850/Soltu.DM.12G026000/Soltu.DM.10G000210/Soltu.DM.10G020820/Soltu.DM.01G039930/Soltu.DM.09G023730/Soltu.DM.08G004190/Soltu.DM.09G021350/Soltu.DM.11G026500/…

[truncated: 4 more sheets: S11, S12, S13, S14]
